# Supplementary material for: Antibiotic-driven intestinal dysbiosis in pediatric short bowel syndrome is associated with persistently altered microbiome functions and gut-derived bloodstream infections
Source: Gut Microbes. 2021 Jul 15;13(1):1940792. doi: 10.1080/19490976.2021.1940792 (PMC8284144; doi:10.1080/19490976.2021.1940792)
Supplement: Supplemental Material [file KGMI_A_1940792_SM0926.zip]

Archive with 9 entries (8 files):
- Supplementary information/
- Supplementary information/210520_Supplemental_Material_Revised.docx
- Supplementary information/Supplementary Data Table 1.xlsx
- Supplementary information/Supplementary Data Table 2.xlsx
- Supplementary information/Supplementary Data Table 3.xlsx
- Supplementary information/Supplementary Data Table 4.xlsx
- Supplementary information/Supplementary Data Table 5.xlsx
- Supplementary information/Supplementary Data Table 6.xlsx
- Supplementary information/Supplementary Data Table 7.xlsx
