# Supplementary material for: Antibiotic-driven intestinal dysbiosis in pediatric short bowel syndrome is associated with persistently altered microbiome functions and gut-derived bloodstream infections
Source: Gut Microbes. 2021 Jul 15;13(1):1940792. doi: 10.1080/19490976.2021.1940792 (PMC8284144; doi:10.1080/19490976.2021.1940792)
Supplement: Supplemental Material [file KGMI_A_1940792_SM0926.zip › Supplementary information/Supplementary Data Table 1.xlsx]

## Sheet: 210105_case_metadata
	Sample_ID	Patient_ID	GA_birth	Gender	Race	Day_of_life	Bowel_remaining_cm	ICV	SIBO	Weight_percentile	Height_percentile	EN_current	Lifetime_EN	PN_current	Antibiotics_current	Antibiotics_month
	SGS_01_001	SGS_01	29.6	F	African_american	266	15	No	No	41.3	1.3	No	No	Yes	Yes	Yes
	SGS_01_002	SGS_01	29.6	F	African_american	446	15	No	No	39	5.9	No	No	Yes	No	Yes
	SGS_01_003	SGS_01	29.6	F	African_american	560	15	No	No	8.4	0.9	No	No	Yes	Yes	Yes
	SGS_01_005	SGS_01	29.6	F	African_american	624	15	No	No	3.2	1	Yes	Yes	Yes	No	No
	SGS_01_006	SGS_01	29.6	F	African_american	652	15	No	No	3.4	0.2	No	Yes	Yes	Yes	Yes
	SGS_01_007	SGS_01	29.6	F	African_american	796	15	No	No	25	0	No	Yes	Yes	Yes	Yes
	SGS_01_009	SGS_01	29.6	F	African_american	1051	15	No	No	84	16	Yes	Yes	Yes	NA	NA
	SGS_01_011	SGS_01	29.6	F	African_american	715	15	No	No	24.5	0.6	Yes	Yes	Yes	NA	NA
	SGS_03_001	SGS_03	34.2	F	Caucasian	1254	30	Yes	Yes	65	8	Yes	Yes	Yes	No	No
	SGS_03_004	SGS_03	34.2	F	Caucasian	1449	30	Yes	Yes	42	10	Yes	Yes	Yes	No	No
	SGS_06_001	SGS_06	37	F	Caucasian	1397	55	No	No	77.19	78.62	No	No	Yes	Yes	Yes
	SGS_06_003	SGS_06	37	F	Caucasian	1450	55	No	No	74.11	79.04	Yes	Yes	Yes	No	No
	SGS_07_001	SGS_07	37	M	African_american	638	0	No	No	39.4	0.1	No	No	No	Yes	Yes
	SGS_07_002	SGS_07	37	M	African_american	540	0	No	No	20.9	0.4	No	No	Yes	Yes	Yes
	SGS_07_003	SGS_07	37	M	African_american	740	0	No	No	36	1	No	No	No	No	No
	SGS_07_004	SGS_07	37	M	African_american	865	0	No	No	30	3	No	No	Yes	Yes	Yes
	SGS_07_005	SGS_07	37	M	African_american	894	0	No	No	43	2	No	No	Yes	Yes	Yes
	SGS_07_006	SGS_07	37	M	African_american	1030	0	No	No	76	2	No	No	Yes	No	No
	SGS_07_009	SGS_07	37	M	African_american	1184	0	No	No	68	1	No	No	Yes	No	No
	SGS_07_012	SGS_07	37	M	African_american	1338	0	No	No	65	3	No	No	Yes	No	No
	SGS_08_001	SGS_08	35.3	F	Caucasian	54	30	NA	Yes	0.2	0.8	No	No	Yes	No	No
	SGS_08_003	SGS_08	35.3	F	Caucasian	265	30	NA	Yes	44.8	3.6	Yes	Yes	Yes	No	No
	SGS_08_008	SGS_08	35.3	F	Caucasian	622	30	NA	Yes	30.2	13.1	Yes	Yes	Yes	No	No
	SGS_08_013	SGS_08	35.3	F	Caucasian	867	30	NA	Yes	9.32	5.79	Yes	Yes	Yes	No	No
	SGS_08_015	SGS_08	35.3	F	Caucasian	1081	17	NA	Yes	17.46	14.81	Yes	Yes	Yes	No	Yes
	SGS_09_001	SGS_09	34	M	Caucasian	519	35	Yes	Yes	41.3	10.7	Yes	Yes	Yes	No	Yes
	SGS_09_003	SGS_09	34	M	Caucasian	729	35	Yes	Yes	39.56	5.93	Yes	Yes	No	No	No
	SGS_09_007	SGS_09	34	M	Caucasian	883	35	Yes	Yes	33.57	22.39	Yes	Yes	No	No	No
	SGS_09_009	SGS_09	34	M	Caucasian	1116	35	Yes	Yes	35.33	7.54	Yes	Yes	No	No	No
	SGS_09_010	SGS_09	34	M	Caucasian	1457	35	Yes	Yes	68.58	18.6	Yes	Yes	No	No	No
	SGS_10_001	SGS_10	37	M	Caucasian	125	145	No	Yes	1.07	0.32	NA	NA		No	No
	SGS_10_003	SGS_10	37	M	Caucasian	394	145	No	Yes	41.02	60.52	Yes	Yes	Yes	No	No
	SGS_10_004	SGS_10	37	M	Caucasian	653	145	No	Yes	27.27	57.7	Yes	Yes	Yes	No	No
	SGS_10_005	SGS_10	37	M	Caucasian	779	145	No	Yes	16.73	80.54	Yes	Yes	Yes	No	No
	SGS_11_001	SGS_11	33.3	M	Caucasian	70	37.5	No	Yes	90.8	93.1	No	No	Yes	No	Yes
	SGS_11_003	SGS_11	33.3	M	Caucasian	245	37.5	No	Yes	90.8	15.9	No	Yes	Yes	No	Yes
	SGS_11_005	SGS_11	33.3	M	Caucasian	451	37.5	No	Yes	57.9	74.2	Yes	Yes	Yes	No	No
	SGS_11_007	SGS_11	33.3	M	Caucasian	555	37.5	No	Yes	84.6	56.7	Yes	Yes	Yes	No	No
	SGS_11_009	SGS_11	33.3	M	Caucasian	702	37.5	No	Yes	86.2	42.5	Yes	Yes	Yes	Yes	Yes
	SGS_12_001	SGS_12	35.6	F	Caucasian	20	30	No	Yes	6.4	18.9	No	No	Yes	No	Yes
	SGS_12_004	SGS_12	35.6	F	Caucasian	197	30	No	Yes	11.3	54.8	Yes	Yes	Yes	No	No
	SGS_12_006	SGS_12	35.6	F	Caucasian	414	30	No	Yes	44.4	32.3	Yes	Yes	Yes	No	No
	SGS_12_009	SGS_12	35.6	F	Caucasian	540	30	No	Yes	66.6	71.2	Yes	Yes	Yes	No	No
	SGS_13_002	SGS_13	25.3	M	Caucasian	326	55	Yes	No	32.6	22.1	Yes	Yes	Yes	No	No
	SGS_14_001	SGS_14	39	F	Caucasian	60	42.5	No	No	4.3	0.6	No	No	Yes	No	No
	SGS_14_003	SGS_14	39	F	Caucasian	221	42.5	No	No	12.22	58.16	Yes	Yes	No	No	No
	SGS_14_005	SGS_14	39	F	Caucasian	447	42.5	No	No	28.96	23.62	Yes	Yes	No	No	No
	SGS_15_001	SGS_15	36	M	Caucasian	404	58	Yes	No	52.4	23	Yes	Yes	No	No	No
	SGS_16_001	SGS_16	32.1	M	Caucasian	301	27.5	No	No	38.2	27.8	Yes	Yes	Yes	No	No
	SGS_17_001	SGS_17	36	M	Caucasian	276	60	No	Yes	1.2	0.6	Yes	Yes	Yes	No	Yes
	SGS_17_003	SGS_17	36	M	Caucasian	416	60	No	Yes	43.6	16.1	Yes	Yes	Yes	No	No
	SGS_17_005	SGS_17	36	M	Caucasian	500	60	No	Yes	31.6	10.7	Yes	Yes	Yes	No	No
	SGS_22_001	SGS_22	33	M	Caucasian	371	20	No	No	7.415	3.1	Yes	Yes	Yes	No	No
	SGS_23_001	SGS_23	27.4	M	Caucasian	460	60	Yes	No	8.94	37.4	No	No	Yes	No	No
	SGS_25_001	SGS_25	24	M	Caucasian	373	70	No	Yes	9.2	0.4	Yes	Yes	Yes	Yes	Yes
	SGS_26_001	SGS_26	27.5	M	African_american	668	36	No	Yes	9.76	11.9	Yes	Yes	No	No	Yes
	SGS_27_001	SGS_27	31	F	Caucasian	1323	98	No	No	11.1	0.06	Yes	Yes	No	No	No
