# Supplementary material for: Antibiotic-driven intestinal dysbiosis in pediatric short bowel syndrome is associated with persistently altered microbiome functions and gut-derived bloodstream infections
Source: Gut Microbes. 2021 Jul 15;13(1):1940792. doi: 10.1080/19490976.2021.1940792 (PMC8284144; doi:10.1080/19490976.2021.1940792)
Supplement: Supplemental Material [file KGMI_A_1940792_SM0926.zip › Supplementary information/Supplementary Data Table 2.xlsx]

## Sheet: significant_results
	Species	Enriched in	coef	stderr	pval	qval
	Subdoligranulum_unclassified	Term	-0.561291	0.0657192	7.68e-13	9.67e-11
	Ruminococcus_torques	Term	-0.476812	0.167991	0.0102892	0.0330116
	Clostridium_bartlettii	Term	-0.462676	0.0689961	1.06e-06	6.67e-05
	Ruminococcus_gnavus	Term	-0.391213	0.0911658	0.000290743	0.0030528
	Lachnospiraceae_bacterium_5_1_63FAA	Term	-0.344279	0.103183	0.00277331	0.0166398
	Roseburia_hominis	Term	-0.320831	0.0591657	6.83e-06	0.000286958
	Ruminococcus_obeum	Term	-0.319187	0.0708096	0.000154019	0.00215627
	Oscillibacter_unclassified	Term	-0.311093	0.0589267	1.86e-05	0.000585061
	Clostridium_bolteae	Term	-0.309924	0.0831217	0.000939401	0.00789097
	Streptococcus_salivarius	Term	-0.301335	0.067643	0.000150193	0.00215627
	Collinsella_aerofaciens	Term	-0.298363	0.106028	0.00868469	0.0312649
	Anaerostipes_hadrus	Term	-0.289979	0.0692642	0.000398466	0.00386206
	Eggerthella_unclassified	Term	-0.262997	0.0682581	0.000586846	0.00528162
	Parabacteroides_merdae	Term	-0.244801	0.0795244	0.00457768	0.0221588
	Dorea_longicatena	Term	-0.239396	0.0899145	0.013189	0.0339146
	Clostridium_symbiosum	Term	-0.230988	0.0406185	4.08e-05	0.000856004
	Bacteroides_uniformis	Term	-0.230717	0.0858292	0.0123126	0.0336933
	Parabacteroides_distasonis	Term	-0.229229	0.0926796	0.0197493	0.0443607
	Eubacterium_eligens	Term	-0.224869	0.0490289	0.0125712	0.0336933
	Eubacterium_hallii	Term	-0.211524	0.0571399	0.00328346	0.0188053
	Bacteroides_fragilis	Term	-0.209199	0.0766972	0.0107419	0.0330116
	Bifidobacterium_pseudocatenulatum	Term	-0.200621	0.0746403	0.0122894	0.0336933
	Sutterella_wadsworthensis	Term	-0.193564	0.0671627	0.00670379	0.0262074
	Streptococcus_thermophilus	Term	-0.192255	0.0595628	0.0041024	0.0215376
	Akkermansia_muciniphila	Term	-0.187089	0.0708903	0.0128356	0.0336933
	Bacteroides_ovatus	Term	-0.186011	0.0706472	0.0135286	0.034092
	Lachnospiraceae_bacterium_3_1_46FAA	Term	-0.176458	0.0527116	0.00208564	0.0154582
	Ruminococcus_bromii	Term	-0.170346	0.0509021	0.00669258	0.0262074
	Clostridium_leptum	Term	-0.164467	0.038005	3.58e-05	0.000856004
	Haemophilus_parainfluenzae	Term	-0.161401	0.042668	0.000271199	0.0030528
	Parabacteroides_unclassified	Term	-0.158146	0.0531082	0.00686385	0.0262074
	Roseburia_inulinivorans	Term	-0.141752	0.0530581	0.00914305	0.031434
	Veillonella_unclassified	Term	-0.13311	0.0508024	0.0105364	0.0330116
	Bifidobacterium_adolescentis	Term	-0.127958	0.0469462	0.0125113	0.0336933
	Erysipelotrichaceae_bacterium_6_1_45	Term	-0.118941	0.0382803	0.00431577	0.0217515
	Ruminococcus_callidus	Term	-0.11785	0.0464288	0.0174037	0.0413747
	Clostridium_asparagiforme	Term	-0.112195	0.0451491	0.01875	0.0429545
	Clostridium_innocuum	Term	-0.102295	0.0314436	0.00351586	0.0192608
	Anaerotruncus_colihominis	Term	-0.0969579	0.0347962	0.0122153	0.0336933
	Erysipelotrichaceae_bacterium_2_2_44A	Term	-0.0962643	0.0317064	0.00474831	0.0221588
	Eubacterium_siraeum	Term	-0.0957278	0.0336323	0.00923061	0.031434
	Bacteroides_xylanisolvens	Term	-0.0951695	0.0385866	0.0200679	0.0443607
	Erysipelotrichaceae_bacterium_21_3	Term	-0.0902825	0.0332952	0.0100606	0.0330116
	Clostridium_difficile	Term	-0.0867045	0.0328973	0.0158517	0.0384099
	Lachnospiraceae_bacterium_5_1_57FAA	Term	-0.0761789	0.0306752	0.0185681	0.0429545
	Lachnospiraceae_bacterium_3_1_57FAA_CT1	Term	-0.0673505	0.0255248	0.0120316	0.0336933
	Clostridium_clostridioforme	Term	-0.0618636	0.0205776	0.00540549	0.0243247
	Anaerotruncus_unclassified	Term	-0.0472597	0.0144589	0.00147393	0.0116072
	Gemella_unclassified	SBS	0.0375085	0.0129243	0.00659924	0.0262074
	Granulicatella_elegans	SBS	0.0458201	0.0165979	0.00843915	0.0312649
	Staphylococcus_aureus	SBS	0.0471874	0.0189066	0.0142025	0.0350884
	Streptococcus_infantis	SBS	0.0595489	0.019077	0.00235866	0.0165106
	Granulicatella_unclassified	SBS	0.0798089	0.0251939	0.00276305	0.0166398
	Rothia_mucilaginosa	SBS	0.0948568	0.0324716	0.00642091	0.0262074
	Gemella_haemolysans	SBS	0.102564	0.0242399	0.000183615	0.00231355
	Enterococcus_faecalis	SBS	0.195577	0.0596171	0.00276288	0.0166398
	Streptococcus_mitis_oralis_pneumoniae	SBS	0.221967	0.0497972	8.9e-05	0.00160148
