# Supplementary material for: Antibiotic-driven intestinal dysbiosis in pediatric short bowel syndrome is associated with persistently altered microbiome functions and gut-derived bloodstream infections
Source: Gut Microbes. 2021 Jul 15;13(1):1940792. doi: 10.1080/19490976.2021.1940792 (PMC8284144; doi:10.1080/19490976.2021.1940792)
Supplement: Supplemental Material [file KGMI_A_1940792_SM0926.zip › Supplementary information/Supplementary Data Table 3.xlsx]

## Sheet: significant_results
	Species	Enriched in	coef	stderr	pval	qval
	Clostridium_symbiosum	Preterm	-0.273174	0.0610101	2.04e-05	0.00108048
	Ruminococcus_torques	Preterm	-0.24013	0.0763706	0.0023278	0.0111217
	Clostridium_bolteae	Preterm	-0.238766	0.0642194	0.000346757	0.00331346
	Clostridium_hathewayi	Preterm	-0.233577	0.0571889	8.92e-05	0.00153484
	Eggerthella_unclassified	Preterm	-0.212738	0.0653861	0.00351621	0.0151197
	Clostridium_difficile	Preterm	-0.189636	0.0452291	6.43e-05	0.00153484
	Erysipelotrichaceae_bacterium_2_2_44A	Preterm	-0.175044	0.0448581	0.00079818	0.00528027
	Clostridium_bartlettii	Preterm	-0.170879	0.0558925	0.00287906	0.0130315
	Erysipelotrichaceae_bacterium_6_1_45	Preterm	-0.170608	0.0415231	0.000576131	0.0045043
	Flavonifractor_plautii	Preterm	-0.158747	0.0398769	0.000126672	0.00155625
	Anaerotruncus_colihominis	Preterm	-0.110015	0.0285024	0.000191815	0.00206201
	Clostridium_clostridioforme	Preterm	-0.0955487	0.0299475	0.001873	0.0100674
	Gemella_unclassified	SBS	0.0431597	0.0121898	0.00131587	0.0075443
	Granulicatella_elegans	SBS	0.0458133	0.0153507	0.00486648	0.0199294
	Streptococcus_infantis	SBS	0.0616705	0.0175271	0.000638265	0.00457423
	Gemella_sanguinis	SBS	0.064088	0.0203994	0.00215861	0.01092
	Granulicatella_unclassified	SBS	0.10184	0.0231868	7.77e-05	0.00153484
	Gemella_haemolysans	SBS	0.102522	0.0226581	0.000112284	0.00155625
	Rothia_mucilaginosa	SBS	0.110321	0.0297196	0.000994644	0.00610995
	Streptococcus_australis	SBS	0.115777	0.0304411	0.000515392	0.00443237
	Streptococcus_mitis_oralis_pneumoniae	SBS	0.244249	0.0490593	2.51e-05	0.00108048
