# Supplementary material for: Antibiotic-driven intestinal dysbiosis in pediatric short bowel syndrome is associated with persistently altered microbiome functions and gut-derived bloodstream infections
Source: Gut Microbes. 2021 Jul 15;13(1):1940792. doi: 10.1080/19490976.2021.1940792 (PMC8284144; doi:10.1080/19490976.2021.1940792)
Supplement: Supplemental Material [file KGMI_A_1940792_SM0926.zip › Supplementary information/Supplementary Data Table 4.xlsx]

## Sheet: significant_results
	Pathway	Enriched in	coef	stderr	pval	qval
	PWY.6737..starch.degradation.V	Term	-0.521056	0.116242	0.000247547	0.00144243
	DTDPRHAMSYN.PWY..dTDP.L.rhamnose.biosynthesis.I	Term	-0.498525	0.0832945	9.48372e-07	2.50224e-05
	PWY.5104..L.isoleucine.biosynthesis.IV	Term	-0.491334	0.0688144	1.15767e-07	5.9173e-06
	PWY.5103..L.isoleucine.biosynthesis.III	Term	-0.490095	0.0760604	7.7651e-07	2.21953e-05
	BRANCHED.CHAIN.AA.SYN.PWY..superpathway.of.branched.amino.acid.biosynthesis	Term	-0.484997	0.0864432	8.06342e-06	0.000125716
	ARO.PWY..chorismate.biosynthesis.I	Term	-0.458181	0.117524	0.000513058	0.00234639
	PWY.6122..5.aminoimidazole.ribonucleotide.biosynthesis.II	Term	-0.445785	0.0883827	0.000444548	0.00220986
	PWY.6277..superpathway.of.5.aminoimidazole.ribonucleotide.biosynthesis	Term	-0.445785	0.0883827	0.000444548	0.00220986
	PWY.7196..superpathway.of.pyrimidine.ribonucleosides.salvage	Term	-0.44146	0.0667185	4.70958e-07	1.46853e-05
	NONMEVIPP.PWY..methylerythritol.phosphate.pathway.I	Term	-0.43471	0.156471	0.00983173	0.0213436
	PWY.6317..galactose.degradation.I..Leloir.pathway.	Term	-0.427857	0.0768702	7.16582e-06	0.000117042
	PWY.6527..stachyose.degradation	Term	-0.410642	0.0793995	1.1732e-05	0.000160963
	PWY.6151..S.adenosyl.L.methionine.cycle.I	Term	-0.407145	0.155606	0.0134654	0.0273291
	PWY.724..superpathway.of.L.lysine..L.threonine.and.L.methionine.biosynthesis.II	Term	-0.404271	0.094724	0.000248115	0.00144243
	PANTOSYN.PWY..pantothenate.and.coenzyme.A.biosynthesis.I	Term	-0.392499	0.0622962	3.24639e-07	1.11351e-05
	CALVIN.PWY..Calvin.Benson.Bassham.cycle	Term	-0.385333	0.0954007	0.00172685	0.00533613
	COMPLETE.ARO.PWY..superpathway.of.aromatic.amino.acid.biosynthesis	Term	-0.375197	0.137207	0.00856934	0.0190863
	PWY.6163..chorismate.biosynthesis.from.3.dehydroquinate	Term	-0.375145	0.1303	0.00934416	0.0204143
	PWY66.422..D.galactose.degradation.V..Leloir.pathway.	Term	-0.374128	0.078862	6.39968e-05	0.000593267
	PWY.621..sucrose.degradation.III..sucrose.invertase.	Term	-0.372631	0.0695128	2.55379e-05	0.000273735
	GLYCOGENSYNTH.PWY..glycogen.biosynthesis.I..from.ADP.D.Glucose.	Term	-0.354075	0.0637837	1.26696e-05	0.000164416
	HISTSYN.PWY..L.histidine.biosynthesis	Term	-0.353209	0.074478	3.20916e-05	0.000333558
	PWY.3001..superpathway.of.L.isoleucine.biosynthesis.I	Term	-0.35305	0.0627775	4.67261e-06	9.11867e-05
	PWY.6121..5.aminoimidazole.ribonucleotide.biosynthesis.I	Term	-0.350334	0.102314	0.00277918	0.00794381
	PWY.5177..glutaryl.CoA.degradation	Term	-0.324608	0.0466854	2.84791e-07	1.08711e-05
	PWY.5695..urate.biosynthesis.inosine.5..phosphate.degradation	Term	-0.319597	0.0907576	0.00129646	0.00433092
	NONOXIPENT.PWY..pentose.phosphate.pathway..non.oxidative.branch.	Term	-0.312989	0.125931	0.0226233	0.0414962
	PYRIDNUCSYN.PWY..NAD.biosynthesis.I..from.aspartate.	Term	-0.308768	0.071948	0.00021556	0.00136921
	THISYNARA.PWY..superpathway.of.thiamin.diphosphate.biosynthesis.III..eukaryotes.	Term	-0.300491	0.0579466	8.98409e-06	0.00013398
	PWY.5973..cis.vaccenate.biosynthesis	Term	-0.295713	0.0822106	0.00108014	0.00385924
	PWY.7282..4.amino.2.methyl.5.phosphomethylpyrimidine.biosynthesis..yeast.	Term	-0.292845	0.0917292	0.00306101	0.00846715
	PWY0.1296..purine.ribonucleosides.degradation	Term	-0.289919	0.0954952	0.00619625	0.0146263
	X1CMET2.PWY..N10.formyl.tetrahydrofolate.biosynthesis	Term	-0.278059	0.0796955	0.00140628	0.00446418
	PWY.3841..folate.transformations.II	Term	-0.27494	0.0740804	0.000838911	0.00334589
	SER.GLYSYN.PWY..superpathway.of.L.serine.and.glycine.biosynthesis.I	Term	-0.27031	0.0712023	0.00068467	0.00293552
	COBALSYN.PWY..adenosylcobalamin.salvage.from.cobinamide.I	Term	-0.269248	0.0558914	8.75523e-05	0.000750761
	PWY.6609..adenine.and.adenosine.salvage.III	Term	-0.262201	0.0703985	0.000891152	0.00342151
	PANTO.PWY..phosphopantothenate.biosynthesis.I	Term	-0.261182	0.0754172	0.000981974	0.00366105
	OANTIGEN.PWY..O.antigen.building.blocks.biosynthesis..E..coli.	Term	-0.260912	0.0671765	0.000454215	0.00222074
	TRPSYN.PWY..L.tryptophan.biosynthesis	Term	-0.258009	0.0642134	0.000470208	0.00224002
	PWY.7357..thiamin.formation.from.pyrithiamine.and.oxythiamine..yeast.	Term	-0.257448	0.0920114	0.00929591	0.0204143
	PWY.5100..pyruvate.fermentation.to.acetate.and.lactate.II	Term	-0.257243	0.0788437	0.00288348	0.00817382
	PWY.7400..L.arginine.biosynthesis.IV..archaebacteria.	Term	-0.255918	0.0838416	0.00519904	0.0129223
	PWY0.845..superpathway.of.pyridoxal.5..phosphate.biosynthesis.and.salvage	Term	-0.255479	0.0823129	0.00371875	0.00981179
	ARGININE.SYN4.PWY..L.ornithine.de.novo..biosynthesis	Term	-0.255015	0.0848641	0.00483519	0.0121056
	GALACT.GLUCUROCAT.PWY..superpathway.of.hexuronide.and.hexuronate.degradation	Term	-0.254595	0.0599529	0.000229949	0.00138373
	PWY.6168..flavin.biosynthesis.III..fungi.	Term	-0.252986	0.0855505	0.00590242	0.0141576
	PWY.6385..peptidoglycan.biosynthesis.III..mycobacteria.	Term	-0.247697	0.0911914	0.0113639	0.0243614
	PWY.6897..thiamin.salvage.II	Term	-0.238225	0.0819983	0.00759854	0.0173753
	PWY.5304..superpathway.of.sulfur.oxidation..Acidianus.ambivalens.	Term	-0.236595	0.0323208	2.86868e-08	2.41431e-06
	PWY.7211..superpathway.of.pyrimidine.deoxyribonucleotides.de.novo.biosynthesis	Term	-0.232172	0.0658001	0.00132103	0.00435685
	PWY.6588..pyruvate.fermentation.to.acetone	Term	-0.220756	0.024416	2.18608e-08	2.41431e-06
	COA.PWY..coenzyme.A.biosynthesis.I	Term	-0.213657	0.069583	0.00396675	0.0103075
	PWY.5659..GDP.mannose.biosynthesis	Term	-0.212137	0.0649156	0.00274708	0.00791806
	GLUCUROCAT.PWY..superpathway.of..beta..D.glucuronide.and.D.glucuronate.degradation	Term	-0.209195	0.0580867	0.0011119	0.00389166
	ARGSYN.PWY..L.arginine.biosynthesis.I..via.L.ornithine.	Term	-0.2082	0.0819925	0.016941	0.0332043
	PWY.7003..glycerol.degradation.to.butanol	Term	-0.205312	0.033902	5.61541e-06	0.000101373
	GALACTUROCAT.PWY..D.galacturonate.degradation.I	Term	-0.203941	0.0551293	0.00107309	0.00385924
	HSERMETANA.PWY..L.methionine.biosynthesis.III	Term	-0.201311	0.0465211	0.000176126	0.00116176
	PWY.6545..pyrimidine.deoxyribonucleotides.de.novo.biosynthesis.III	Term	-0.193871	0.0666675	0.00622576	0.0146263
	PWY.5367..petroselinate.biosynthesis	Term	-0.182165	0.0502585	0.0018762	0.00569501
	PWY.5101..L.isoleucine.biosynthesis.II	Term	-0.180911	0.057299	0.00330618	0.00885952
	PWY.6703..preQ0.biosynthesis	Term	-0.173799	0.0665001	0.0132353	0.02717
	PWY.7208..superpathway.of.pyrimidine.nucleobases.salvage	Term	-0.172608	0.0715299	0.0240816	0.043246
	PWY0.162..superpathway.of.pyrimidine.ribonucleotides.de.novo.biosynthesis	Term	-0.16311	0.0573938	0.00825984	0.0186208
	PYRIDOXSYN.PWY..pyridoxal.5..phosphate.biosynthesis.I	Term	-0.162877	0.0689596	0.0239082	0.0431978
	CITRULBIO.PWY..L.citrulline.biosynthesis	Term	-0.152724	0.0385849	0.000141454	0.000990177
	PWY.7456..mannan.degradation	Term	-0.150301	0.0566602	0.0115023	0.0244413
	PWY66.399..gluconeogenesis.III	Term	-0.148297	0.0242325	1.79703e-08	2.41431e-06
	PRPP.PWY..superpathway.of.histidine..purine..and.pyrimidine.biosynthesis	Term	-0.140736	0.0388582	0.000459686	0.00222074
	PWY.7383..anaerobic.energy.metabolism..invertebrates..cytosol.	Term	-0.137851	0.0279876	9.27955e-05	0.000776313
	TRNA.CHARGING.PWY..tRNA.charging	Term	-0.137559	0.0415132	0.00127924	0.00433092
	PWY.4984..urea.cycle	Term	-0.135079	0.045336	0.00614162	0.0146263
	P42.PWY..incomplete.reductive.TCA.cycle	Term	-0.131004	0.0468527	0.00830608	0.0186208
	THRESYN.PWY..superpathway.of.L.threonine.biosynthesis	Term	-0.130925	0.0559718	0.025334	0.0443345
	MET.SAM.PWY..superpathway.of.S.adenosyl.L.methionine.biosynthesis	Term	-0.126653	0.0519566	0.0214142	0.0402967
	PWY.7209..superpathway.of.pyrimidine.ribonucleosides.degradation	Term	-0.102071	0.0289061	0.00164529	0.00513033
	P185.PWY..formaldehyde.assimilation.III..dihydroxyacetone.cycle.	Term	-0.0955182	0.0348118	0.0103638	0.0223572
	POLYAMINSYN3.PWY..superpathway.of.polyamine.biosynthesis.II	Term	-0.0885452	0.0166916	1.81994e-05	0.000215255
	PWY490.3..nitrate.reduction.VI..assimilatory.	Term	-0.0395906	0.0148822	0.0129053	0.0266658
	PWY.7288..fatty.acid..beta..oxidation..peroxisome..yeast.	SBS	0.0226871	0.00977355	0.0223015	0.0413481
	PWY.5747..2.methylcitrate.cycle.II	SBS	0.0476153	0.0198725	0.0245198	0.0435766
	PWY0.42..2.methylcitrate.cycle.I	SBS	0.0502808	0.0204997	0.0210001	0.0397957
	PWY0.41..allantoin.degradation.IV..anaerobic.	SBS	0.0504251	0.0204358	0.0183192	0.0354999
	P163.PWY..L.lysine.fermentation.to.acetate.and.butanoate	SBS	0.0630574	0.0219477	0.0064823	0.0151254
	PWY.6318..L.phenylalanine.degradation.IV..mammalian..via.side.chain.	SBS	0.0711287	0.0305744	0.0249313	0.0440796
	X3.HYDROXYPHENYLACETATE.DEGRADATION.PWY..4.hydroxyphenylacetate.degradation	SBS	0.0790622	0.0322713	0.0214994	0.0402967
	PWY.561..superpathway.of.glyoxylate.cycle.and.fatty.acid.degradation	SBS	0.0862125	0.0359429	0.0239288	0.0431978
	PWY0.321..phenylacetate.degradation.I..aerobic.	SBS	0.0903706	0.0286057	0.00412646	0.0105932
	ARGDEG.PWY..superpathway.of.L.arginine..putrescine..and.4.aminobutanoate.degradation	SBS	0.0938723	0.0315525	0.00577985	0.0139612
	ORNARGDEG.PWY..superpathway.of.L.arginine.and.L.ornithine.degradation	SBS	0.0938723	0.0315525	0.00577985	0.0139612
	PWY.7279..aerobic.respiration.II..cytochrome.c...yeast.	SBS	0.0939689	0.0321495	0.00558243	0.013677
	PWY.5138..unsaturated..even.numbered.fatty.acid..beta..oxidation	SBS	0.0964964	0.0268796	0.00114387	0.00393821
	P122.PWY..heterolactic.fermentation	SBS	0.101948	0.0437548	0.0217958	0.0406303
	PWY.3781..aerobic.respiration.I..cytochrome.c.	SBS	0.106117	0.0380365	0.00791482	0.0179787
	PWY.4702..phytate.degradation.I	SBS	0.111545	0.0437192	0.015529	0.0309677
	HISDEG.PWY..L.histidine.degradation.I	SBS	0.113451	0.0486161	0.0250658	0.04409
	KETOGLUCONMET.PWY..ketogluconate.metabolism	SBS	0.113686	0.048458	0.0256337	0.0446313
	PWY.7446..sulfoglycolysis	SBS	0.116438	0.0392804	0.00556427	0.013677
	HCAMHPDEG.PWY..3.phenylpropanoate.and.3..3.hydroxyphenyl.propanoate.degradation.to.2.oxopent.4.enoate	SBS	0.117307	0.0299509	0.000498567	0.00231092
	PWY.6690..cinnamate.and.3.hydroxycinnamate.degradation.to.2.oxopent.4.enoate	SBS	0.117307	0.0299509	0.000498567	0.00231092
	HEME.BIOSYNTHESIS.II..heme.biosynthesis.I..aerobic.	SBS	0.118134	0.0516495	0.0277376	0.0480505
	THISYN.PWY..superpathway.of.thiamin.diphosphate.biosynthesis.I	SBS	0.119138	0.0490377	0.0168846	0.0332043
	DAPLYSINESYN.PWY..L.lysine.biosynthesis.I	SBS	0.121026	0.0522636	0.0225969	0.0414962
	UDPNAGSYN.PWY..UDP.N.acetyl.D.glucosamine.biosynthesis.I	SBS	0.123379	0.0445997	0.0070746	0.0163959
	PWY.6895..superpathway.of.thiamin.diphosphate.biosynthesis.II	SBS	0.124114	0.0486291	0.0122002	0.0253617
	ORNDEG.PWY..superpathway.of.ornithine.degradation	SBS	0.127084	0.0326313	0.000539681	0.002409
	PWY66.389..phytol.degradation	SBS	0.127787	0.0310291	7.86915e-05	0.000692082
	PWY.5913..TCA.cycle.VI..obligate.autotrophs.	SBS	0.130102	0.0539336	0.0228242	0.041642
	PWY.2723..trehalose.degradation.V	SBS	0.131242	0.0391326	0.00217243	0.00636875
	PWY0.1277..3.phenylpropanoate.and.3..3.hydroxyphenyl.propanoate.degradation	SBS	0.135532	0.0353549	0.000594544	0.00258137
	FERMENTATION.PWY..mixed.acid.fermentation	SBS	0.135747	0.0484314	0.00912819	0.0201998
	PWY.6823..molybdenum.cofactor.biosynthesis	SBS	0.140252	0.0401043	0.00139502	0.00446418
	PWY.6901..superpathway.of.glucose.and.xylose.degradation	SBS	0.141401	0.0549937	0.0115913	0.0244413
	PWY.5863..superpathway.of.phylloquinol.biosynthesis	SBS	0.143455	0.0472124	0.00460156	0.0116054
	PWY.5897..superpathway.of.menaquinol.11.biosynthesis	SBS	0.149845	0.0608575	0.0189262	0.0360648
	PWY.5898..superpathway.of.menaquinol.12.biosynthesis	SBS	0.149845	0.0608575	0.0189262	0.0360648
	PWY.5899..superpathway.of.menaquinol.13.biosynthesis	SBS	0.149845	0.0608575	0.0189262	0.0360648
	PWY.5918..superpathay.of.heme.biosynthesis.from.glutamate	SBS	0.152498	0.0539817	0.0075965	0.0173753
	PWY.5705..allantoin.degradation.to.glyoxylate.III	SBS	0.154313	0.0415289	0.000791814	0.0031952
	P161.PWY..acetylene.degradation	SBS	0.154644	0.0486025	0.00195007	0.00581845
	PWY.7234..inosine.5..phosphate.biosynthesis.III	SBS	0.15496	0.0585031	0.0156604	0.0310493
	PWY.5971..palmitate.biosynthesis.II..bacteria.and.plants.	SBS	0.155292	0.0598884	0.0145533	0.0293634
	PHOSLIPSYN.PWY..superpathway.of.phospholipid.biosynthesis.I..bacteria.	SBS	0.157653	0.0681778	0.0280284	0.0483102
	PWY.5791..1.4.dihydroxy.2.naphthoate.biosynthesis.II..plants.	SBS	0.159394	0.0498419	0.00313145	0.00852452
	PWY.5837..1.4.dihydroxy.2.naphthoate.biosynthesis.I	SBS	0.159394	0.0498419	0.00313145	0.00852452
	PWY.6891..thiazole.biosynthesis.II..Bacillus.	SBS	0.160625	0.0396941	0.000101887	0.000812729
	GLYCOL.GLYOXDEG.PWY..superpathway.of.glycol.metabolism.and.degradation	SBS	0.160926	0.0486835	0.00225375	0.00655115
	PWY.7013..L.1.2.propanediol.degradation	SBS	0.161507	0.0681712	0.0242311	0.0432878
	PWY.5840..superpathway.of.menaquinol.7.biosynthesis	SBS	0.164116	0.0510989	0.00320924	0.00866747
	PWY0.1297..superpathway.of.purine.deoxyribonucleosides.degradation	SBS	0.167328	0.0624359	0.0120904	0.0252866
	GLUCARDEG.PWY..D.glucarate.degradation.I	SBS	0.167436	0.0424863	0.000583927	0.00256778
	PWY.6969..TCA.cycle.V..2.oxoglutarate.ferredoxin.oxidoreductase.	SBS	0.168903	0.0540107	0.00380999	0.00997578
	KDO.NAGLIPASYN.PWY..superpathway.of..Kdo.2.lipid.A.biosynthesis	SBS	0.170161	0.0405329	0.000258571	0.00147816
	PWY.5860..superpathway.of.demethylmenaquinol.6.biosynthesis.I	SBS	0.171059	0.0465285	0.00106661	0.00385924
	PWY.5862..superpathway.of.demethylmenaquinol.9.biosynthesis	SBS	0.171059	0.0465285	0.00106661	0.00385924
	PWY0.1533..methylphosphonate.degradation.I	SBS	0.172614	0.0479164	0.00110273	0.00389166
	ECASYN.PWY..enterobacterial.common.antigen.biosynthesis	SBS	0.176582	0.0460325	0.000540796	0.002409
	AST.PWY..L.arginine.degradation.II..AST.pathway.	SBS	0.176679	0.0445222	0.00030021	0.00166084
	GALACTARDEG.PWY..D.galactarate.degradation.I	SBS	0.176799	0.0410386	0.000223665	0.00136995
	GLUCARGALACTSUPER.PWY..superpathway.of.D.glucarate.and.D.galactarate.degradation	SBS	0.176799	0.0410386	0.000223665	0.00136995
	PWY.5484..glycolysis.II..from.fructose.6.phosphate.	SBS	0.177021	0.0697866	0.0173949	0.0339004
	PWY.7254..TCA.cycle.VII..acetate.producers.	SBS	0.177367	0.0517253	0.00177039	0.00542182
	PWY.5723..Rubisco.shunt	SBS	0.180184	0.0478682	0.000280765	0.00157873
	GLUCONEO.PWY..gluconeogenesis.I	SBS	0.180854	0.0517943	0.000713158	0.00298309
	PWY0.1338..polymyxin.resistance	SBS	0.181955	0.0494073	0.00072338	0.00298939
	PWY.4981..L.proline.biosynthesis.II..from.arginine.	SBS	0.182042	0.0490481	0.000347206	0.00186081
	GLYCOLYSIS.E.D..superpathway.of.glycolysis.and.Entner.Doudoroff	SBS	0.183906	0.0568204	0.00302302	0.00843005
	PWY66.400..glycolysis.VI..metazoan.	SBS	0.186658	0.0719267	0.0149419	0.0299713
	GLUCOSE1PMETAB.PWY..glucose.and.glucose.1.phosphate.degradation	SBS	0.186932	0.0501013	0.000315202	0.0017161
	METHGLYUT.PWY..superpathway.of.methylglyoxal.degradation	SBS	0.188116	0.0375967	2.42402e-05	0.000268206
	PWY.5861..superpathway.of.demethylmenaquinol.8.biosynthesis	SBS	0.189089	0.0471367	0.000367625	0.00191054
	NAD.BIOSYNTHESIS.II..NAD.salvage.pathway.II	SBS	0.189481	0.0611416	0.00413845	0.0105932
	PWY.5845..superpathway.of.menaquinol.9.biosynthesis	SBS	0.190116	0.0510576	0.000907747	0.00342151
	PWY.5850..superpathway.of.menaquinol.6.biosynthesis.I	SBS	0.190116	0.0510576	0.000907747	0.00342151
	PWY.5896..superpathway.of.menaquinol.10.biosynthesis	SBS	0.190116	0.0510576	0.000907747	0.00342151
	SULFATE.CYS.PWY..superpathway.of.sulfate.assimilation.and.cysteine.biosynthesis	SBS	0.190687	0.0559005	0.0021059	0.00622694
	SO4ASSIM.PWY..sulfate.reduction.I..assimilatory.	SBS	0.191541	0.0716277	0.011615	0.0244413
	PWY.7409..phospholipid.remodeling..phosphatidylethanolamine..yeast.	SBS	0.193624	0.0544601	0.00114817	0.00393821
	NAGLIPASYN.PWY..lipid.IVA.biosynthesis	SBS	0.196167	0.0567306	0.00137507	0.00446418
	BIOTIN.BIOSYNTHESIS.PWY..biotin.biosynthesis.I	SBS	0.196316	0.0563062	0.00141865	0.00446418
	POLYISOPRENSYN.PWY..polyisoprenoid.biosynthesis..E..coli.	SBS	0.201358	0.0457707	0.000163294	0.00109823
	GLYCOLYSIS..glycolysis.I..from.glucose.6.phosphate.	SBS	0.202498	0.0764805	0.0133078	0.02717
	PWY.5838..superpathway.of.menaquinol.8.biosynthesis.I	SBS	0.203217	0.0506194	0.000359414	0.0018966
	PWY.6147..6.hydroxymethyl.dihydropterin.diphosphate.biosynthesis.I	SBS	0.204111	0.0670351	0.00454927	0.0115585
	PWY.7269..NAD.NADP.NADH.NADPH.mitochondrial.interconversion..yeast.	SBS	0.209393	0.0595333	0.00130054	0.00433092
	PWY.6519..8.amino.7.oxononanoate.biosynthesis.I	SBS	0.210108	0.0567909	0.000771992	0.0031523
	TCA..TCA.cycle.I..prokaryotic.	SBS	0.211444	0.0520418	0.000399561	0.00204552
	PWY.6629..superpathway.of.L.tryptophan.biosynthesis	SBS	0.213756	0.0558571	0.000705632	0.00298309
	PWY.7315..dTDP.N.acetylthomosamine.biosynthesis	SBS	0.217043	0.0649353	0.00195079	0.00581845
	PWY.6892..thiazole.biosynthesis.I..E..coli.	SBS	0.219751	0.0461941	0.000110609	0.000862247
	P105.PWY..TCA.cycle.IV..2.oxoglutarate.decarboxylase.	SBS	0.221016	0.0629001	0.00140741	0.00446418
	HEMESYN2.PWY..heme.biosynthesis.II..anaerobic.	SBS	0.224457	0.0499861	9.8071e-05	0.000800913
	GLYCOLYSIS.TCA.GLYOX.BYPASS..superpathway.of.glycolysis..pyruvate.dehydrogenase..TCA..and.glyoxylate.bypass	SBS	0.22492	0.0605914	0.000857729	0.00338162
	UBISYN.PWY..superpathway.of.ubiquinol.8.biosynthesis..prokaryotic.	SBS	0.229053	0.0496296	7.16626e-05	0.000646849
	PWY0.1261..anhydromuropeptides.recycling	SBS	0.231826	0.0697078	0.00358679	0.00953697
	PWY.6859..all.trans.farnesol.biosynthesis	SBS	0.232017	0.0406945	1.20761e-07	5.9173e-06
	PWY.6630..superpathway.of.L.tyrosine.biosynthesis	SBS	0.237885	0.055596	4.2786e-05	0.000419302
	PWY.6628..superpathway.of.L.phenylalanine.biosynthesis	SBS	0.248025	0.0564161	0.000150494	0.00103239
	ENTBACSYN.PWY..enterobactin.biosynthesis	SBS	0.250565	0.0773936	0.0029512	0.00829721
	PWY0.1241..ADP.L.glycero..beta..D.manno.heptose.biosynthesis	SBS	0.251133	0.0608845	0.000195998	0.00126844
	PWY.5083..NAD.NADH.phosphorylation.and.dephosphorylation	SBS	0.261697	0.0578553	1.66329e-05	0.000203752
	TCA.GLYOX.BYPASS..superpathway.of.glyoxylate.bypass.and.TCA	SBS	0.265808	0.0565263	5.26958e-05	0.000502074
	PWY.6803..phosphatidylcholine.acyl.editing	SBS	0.273742	0.0558187	3.41028e-05	0.000344037
	PWY.5173..superpathway.of.acetyl.CoA.biosynthesis	SBS	0.277436	0.0448952	1.55174e-08	2.41431e-06
	PWY.5855..ubiquinol.7.biosynthesis..prokaryotic.	SBS	0.279149	0.0662252	0.000139742	0.000990177
	PWY.5856..ubiquinol.9.biosynthesis..prokaryotic.	SBS	0.279149	0.0662252	0.000139742	0.000990177
	PWY.5857..ubiquinol.10.biosynthesis..prokaryotic.	SBS	0.279149	0.0662252	0.000139742	0.000990177
	PWY.6708..ubiquinol.8.biosynthesis..prokaryotic.	SBS	0.279149	0.0662252	0.000139742	0.000990177
	PWY.7388..octanoyl..acyl.carrier.protein..biosynthesis..mitochondria..yeast.	SBS	0.285422	0.0520406	4.78531e-06	9.11867e-05
	PWY.6282..palmitoleate.biosynthesis.I..from..5Z..dodec.5.enoate.	SBS	0.290369	0.0552707	1.29424e-05	0.000164416
	FASYN.INITIAL.PWY..superpathway.of.fatty.acid.biosynthesis.initiation..E..coli.	SBS	0.291002	0.0552323	6.66983e-06	0.000114388
	PWY0.1061..superpathway.of.L.alanine.biosynthesis	SBS	0.295712	0.0586608	2.02101e-05	0.000231068
	GLYOXYLATE.BYPASS..glyoxylate.cycle	SBS	0.307015	0.0523844	2.1151e-06	5.18199e-05
	PWY.5189..tetrapyrrole.biosynthesis.II..from.glycine.	SBS	0.315538	0.0561116	3.12455e-06	6.69826e-05
	PWY.7664..oleate.biosynthesis.IV..anaerobic.	SBS	0.316649	0.0575134	2.85247e-07	1.08711e-05
	FASYN.ELONG.PWY..fatty.acid.elongation....saturated	SBS	0.320986	0.0607369	1.12094e-05	0.000160201
	PWY.4041...gamma..glutamyl.cycle	SBS	0.360382	0.0603438	3.5194e-08	2.41431e-06
	PWY0.862...5Z..dodec.5.enoate.biosynthesis	SBS	0.362698	0.0648825	2.7873e-06	6.37362e-05
