# Supplementary material for: Antibiotic-driven intestinal dysbiosis in pediatric short bowel syndrome is associated with persistently altered microbiome functions and gut-derived bloodstream infections
Source: Gut Microbes. 2021 Jul 15;13(1):1940792. doi: 10.1080/19490976.2021.1940792 (PMC8284144; doi:10.1080/19490976.2021.1940792)
Supplement: Supplemental Material [file KGMI_A_1940792_SM0926.zip › Supplementary information/Supplementary Data Table 5.xlsx]

## Sheet: 210101_shortbred_table
	Sample_ID	1028078994|WP_063839875_1|AY740681_1|1|2|ant(3__)-I|ant(3__)-I|nucleotidyltransferase|ANT(3__)-I_family_aminoglycoside_nucleotidyltransferase	1028083121|WP_063842277_1|FN640466_1|1|1|bla-A|bla-A|hydrolase|class_A_beta-lactamase	1028083701|WP_063842669_1|AJ251814_1|1|1|blaL1|blaL1|hydrolase|L1_family_subclass_B3_metallo-beta-lactamase	1028083708|WP_063842676_1|AJ251815_1|1|1|blaL1|blaL1|hydrolase|L1_family_subclass_B3_metallo-beta-lactamase	1028083901|WP_063842869_1|AJ400722_1|1|1|blaR1|blaR1|regulation|beta-lactam_sensor_signal_transducer_BlaR1	1028083937|WP_063842905_1|X77657_1|1|1|blaSED|blaSED|hydrolase|SED_family_class_A_beta-lactamase	1028084240|WP_063843208_1|M11587_1|1|1|catA4|catA4|acetyltransferase|type_A-4_chloramphenicol_O-acetyltransferase	1028084265|WP_063843233_1|X15100_1|1|1|catD|catD|acetyltransferase|type_A-11_chloramphenicol_O-acetyltransferase_CatD	1028085790|WP_063844289_1|AJ238350_1|1|1|dfrA1|dfrA1|insensitivity|trimethoprim-resistant_dihydrofolate_reductase_DfrA1	1028086505|WP_063844879_1|M36726_1|1|1|erm(X)|erm(X)|target_modification|23S_rRNA_(adenine(2058)-N(6))-methyltransferase_Erm(X)	1028086515|WP_063844889_1|AF338705_1|1|1|erm(X)|erm(X)|target_modification|23S_rRNA_(adenine(2058)-N(6))-methyltransferase_Erm(X)	1028086520|WP_063844894_1|AF338706_1|1|1|erm(X)|erm(X)|target_modification|23S_rRNA_(adenine(2058)-N(6))-methyltransferase_Erm(X)	1028096836|WP_063853554_1|AY319932_1|1|1|mef(A)|mef(A)|efflux|macrolide_efflux_MFS_transporter_Mef(A)	1028096845|WP_063853563_1|AY355405_1|1|1|mef(A)|mef(A)|efflux|macrolide_efflux_MFS_transporter_Mef(A)	1028097001|WP_063853698_1|EU870852_1|1|1|mef(A)|mef(A)|efflux|macrolide_efflux_MFS_transporter_Mef(A)	1028097032|WP_063853729_1|AF251288_1|1|1|mef(En2)|mef(En2)|efflux|macrolide_efflux_MFS_transporter_Mef(En2)	1028097157|WP_063853854_1|U36578_1|1|1|mph(A)|mph(A)|phosphotransferase|Mph(A)_family_macrolide_2_-phosphotransferase	1028099444|WP_063855887_1|AJ313332_1|1|1|tet(A)|tet(A)|efflux|tetracycline_efflux_MFS_transporter_Tet(A)	1028099801|WP_063856073_1|X65876_1|1|1|tet(D)|tet(D)|efflux|tetracycline_efflux_MFS_transporter_Tet(D)	1028099835|WP_063856107_1|X56353_1|1|1|tet(M)|tet(M)|target_protection|tetracycline_resistance_ribosomal_protection_protein_Tet(M)	1028099865|WP_063856114_1|AB054984_1|1|1|tet(M)|tet(M)|target_protection|tetracycline_resistance_ribosomal_protection_protein_Tet(M)	1028100284|WP_063856419_1|DQ525023_1|1|1|tet(W)|tet(W)|target_protection|tetracycline_resistance_ribosomal_protection_protein_Tet(W)	1028100286|WP_063856421_1|EF065524_1|1|1|tet(W)|tet(W)|target_protection|tetracycline_resistance_ribosomal_protection_protein_Tet(W)	1028100287|WP_063856422_1|EF177463_1|1|1|tet(W)|tet(W)|target_protection|tetracycline_resistance_ribosomal_protection_protein_Tet(W)	1028100396|WP_063856531_1|AY648035_1|1|1|vanA-Pt|vanA-Pt|re-structuring_of_the_cell_wall|D-alanine--(R)-lactate_ligase_VanA-Pt	1028100554|WP_063856689_1|AF153050_1|1|1|vanD|vanD|re-structuring_of_the_cell_wall|D-alanine--(R)-lactate_ligase_VanD	1028100561|WP_063856696_1|FJ872410_1|1|1|vanG2|vanG2|re-structuring_of_the_cell_wall|D-alanine--D-serine_ligase_VanG2	1028100566|WP_063856701_1|FJ767776_1|1|1|vanH-B|vanH-B|re-structuring_of_the_cell_wall|D-lactate_dehydrogenase_VanH-B	1028100567|WP_063856702_1|AF153050_1|1|1|vanH-D|vanH-D|re-structuring_of_the_cell_wall|D-lactate_dehydrogenase_VanH-D	1028100587|WP_063856722_1|DQ172830_1|1|1|vanR-D|vanR-D|re-structuring_of_the_cell_wall|VanD-type_vancomycin_resistance_DNA-binding_response_regulator_VanR	1028100590|WP_063856725_1|EU151752_1|1|1|vanR-C|vanR-C|re-structuring_of_the_cell_wall|VanC-type_vancomycin_resistance_DNA-binding_response_regulator_VanR	1028100595|WP_063856730_1|AF130997_1|1|1|vanS-D|vanS-D|re-structuring_of_the_cell_wall|VanD-type_vancomycin_resistance_histidine_kinase_VanS	1028100638|WP_063856773_1|AF175293_1|1|1|vanX-D|vanX-D|re-structuring_of_the_cell_wall|D-Ala-D-Ala_dipeptidase_VanX-D	1028100719|WP_063856854_1|AF130997_1|1|1|vanY-D|vanY-D|re-structuring_of_the_cell_wall|transpeptidase-like_D-Ala-D-Ala_carboxypeptidase_VanY-D	1028102057|WP_063857834_1|KP689347_1|1|1|blaBKC-1|blaBKC|hydrolase|carbapenem-hydrolyzing_class_A_beta-lactamase_BKC-1	1028104122|WP_063859542_1|AF477396_1|1|1|blaCKO-1|blaCKO|hydrolase|MAL_CKO_family_class_A_beta-lactamase_CKO-1	1028108023|WP_063862739_1|KJ746496_1|1|1|blaOXA-372|blaOXA-372_like|hydrolase|carbapenem-hydrolyzing_class_D_beta-lactamase_OXA-372	1028108069|WP_063862765_1|KJ584918_1|1|1|blaOXA-409|blaOXA-51_like|hydrolase|OXA-51_family_carbapenem-hydrolyzing_class_D_beta-lactamase_OXA-409	1028109712|WP_063864115_1|KT355710_1|1|1|blaOXA-504|blaOXA-PR|hydrolase|class_D_beta-lactamase_OXA-504	1028109791|WP_063864194_1|KU323972_1|1|1|blaOXA-513|blaOXA-364_like|hydrolase|oxacillin-hydrolyzing_class_D_beta-lactamase_OXA-513	1039445484|WP_064808581_1|MG736321_1|1|1|blaOXA-574|blaOXA-22_like|hydrolase|OXA-22_family_class_D_beta-lactamase_OXA-574	1080153684|WP_070342364_1|HQ386831_1|1|1|lnu(F)|lnu(F)|nucleotidyltransferase|lincosamide_nucleotidyltransferase_Lnu(F)	1080153693|WP_070342373_1|FKGY01000068_1|1|2|ant(3__)-I|ant(3__)-I|nucleotidyltransferase|ANT(3__)-I_family_aminoglycoside_nucleotidyltransferase	1102724726|WP_071593222_1|FJOJ01000013_1|1|1|vanT-Cd|vanT-Cd|re-structuring_of_the_cell_wall|membrane-bound_serine_racemase_VanT-Cd	1105502038|WP_071846190_1|JN588535_1|1|1|aadA15|aadA15|nucleotidyltransferase|ANT(3__)-Ia_family_aminoglycoside_nucleotidyltransferase_AadA15	1105502108|WP_071846260_1|KF525276_1|1|1|aac(6_)-set_A|aac(6_)-set_A|acetyltransferase|aminoglycoside_6_-N-acetyltransferase	1105502110|WP_071846262_1|KF525278_1|1|1|aac(6_)-Ib|aac(6_)-Ib|acetyltransferase|AAC(6_)-Ib_family_aminoglycoside_6_-N-acetyltransferase	1105502118|WP_071846270_1|KF525286_1|1|1|aadA1|aadA1|nucleotidyltransferase|ANT(3__)-Ia_family_aminoglycoside_nucleotidyltransferase_AadA1
	SGS_01_001	1087.23	0	0	0	0	0	0	0	3.83098	0	0	0	0	0	0	0	146.669	767.564	0	0	0	0	0	0	0	0	0	0	0	0	0	0	0	0	0	0	0	0	574.037	0	0	0	1.75587	0	0	0	2085.97	0
	SGS_01_002	0	0	0	0	0	0	0	0	0	0	54.8996	0	8.40299	0	0	0	0	0	0	0	0	0	0	0	0	0	0	0	0	0	0	0	0	0	0	0	0	0	0	0	0	0	0	0	0	0	0	0
	SGS_01_003	0	0	0	265.211	0	0	0	0	0	0	0	0	0	0	0	0	0	0	0	0	0	0	0	0	0	0	0	0	0	0	0	0	0	0	0	0	0	0	0	0	0	0	0	0	0	0	0	0
	SGS_01_005	0	0	0	0	0	0	0	0	0	0	0	0	0	0	0	0	0	0	0	28.9895	9.66317	0	0	0	0	0	0	0	0	0	0	0	0	0	0	0	0	0	0	0	0	0	0	0	0	0	0	0
	SGS_01_006	0	0	296.697	0	0	0	0	0	0	0	0	0	0	0	0	0	0	0	0	0	0	0	0	0	0	0	0	0	0	0	0	0	0	0	0	0	0	0	0	0	0	0	0	0	0	0	0	0
	SGS_01_007	0	0	0	0	0	0	0	0	0	0	0	0	0	0	0	0	0	0	0	0	0	0	0	0	0	0	0	0	0	0	0	0	0	0	0	0	0	0	0	0	0	0	0	0	0	0	0	0
	SGS_01_009	0	0	0	0	0	0	0	0	0	0	0	0	0	0	0	0	0	0	0	230.862	461.723	0	0	0	0	0	0	0	0	0	0	0	0	0	0	0	0	0	0	0	0	0	0	0	0	0	0	0
	SGS_01_011	0	0	0	0	0	0	0	0	0	0	0	0	0	0	0	0	0	0	0	100.407	50.2035	0	0	0	0	0	0	0	0	0	0	0	0	0	0	0	0	0	0	1.33876	0	0	0	0	0	0	0	0
	SGS_02-2-B	0	0	0	0	0	0	0	0	0	0	0	0	0.741832	0	0	0	0	0	0	0	14.5399	0	7.26995	50.8897	0	0	0	0	0	0	0	0	0	0	0	0	0	0	0	0	0	0	0	0	0	0	0	0
	SGS_02-2-E	0	0	0	0	0	0	0	0	0	0	0	0	0	0	0	14.1941	0	0	0	0	0	0	0	29.0335	0	0	0	0	0	0	0	0	0	0	0	0	0	0	0	0	0	0	0	0	0	0	0	0
	SGS_02-2-H	0	0	0	0	0	0	0	0	0	0	0	0	1.40835	0	0	6.00022	0	0	0	0	20.7028	0	20.7028	62.1084	0	1.4377	0	0	0	0	0	0	0	0	0	0	0	0	0	0	0	0	0	0	0	0	0	0
	SGS_02-2-I	0	1.05869	0	0	0	0	0	0	0	0	0	0	0	0	0	1.59111	0	0	0	0	23.8205	0	39.7009	39.7009	0	0	0	0	0	0	0	0	0	0	0	0	0	0	0	0	0	0	0	0	0	0	0	0
	SGS_03_001	0	0	0	0	0	0	0	0	0	0	0	0	1.60118	0	0	0	0	0	0	0	0	0	0	0	0	0	0	0	0	0	0	0	0	0	0	0	0	0	0	0	0	0	0	0	0	0	0	0
	SGS_03_004	0	2.33384	0	0	0	0	0	0	0	0	7.00152	0	2.85776	0	0	0	0	0	0	133.029	245.053	0	0	0	0	0	0	0	0	0	0	0	0	0	0	0	0	0	0	0	0	0	0	0	0	0	0	0
	SGS_04-2-E	0	0	0	0	0	0	0	0	0	0	0	0	0	0	0	0.408746	6.67234	10.5773	0	0	37.0207	0	37.0207	66.6373	0	0	0	0	0	0	0	0	0	0	0	0	0	0	0	0	0	0	0	0	0	0	0	0
	SGS_04-2-G	0	0	0	0	0	0	0	0	0	0	0	0	0	0	0	9.08503	0	0	0	0	0	0	87.0487	87.0487	0	0	0	0	0	0	0	0	0	0	0	0	0	0	0	0	0	0	0	0	0	0	0	0
	SGS_04-2-I	0	0	0	0	0	0	0	0	0	0	0	0	0	0	0	1.98428	0	0	0	0	10.7482	0	32.2447	21.4965	0	0	0	0	0	0	0	0	0	0	0	0	0	0	0	0	0	0	0	0	0	0	0	0
	SGS_06_001	0	0	0	0	0	0	0	0	0	0	0	0	0	0	0	0	0	0	0	132.631	901.894	0	13.2631	172.421	0	0	0	0	0	0	0	0	0	0	0	0	0	0	0	0	0	0	0	0	0	0	0	0
	SGS_06_003	0	0	0	0	0	0	0	0	0	0	0	0	0	0	0	0	0	0	0	22.1617	55.4042	0	476.476	454.315	0	0	0	0	0	0	0	0	0	0	0	0	0	0	0	0	0	0	0	0	0	0	0	0
	SGS_07_001	0	0	0	0	0	0	154.181	0	0	0	13.3715	9.55104	6.82217	0	0	0	0	0	0	60.1716	120.343	0	0	0	0	0	0	0	0	0	0	0	0	0	0	0	0	0	0	0	0	0	0	0	0	0	0	0
	SGS_07_002	0	0	0	0	0	0	0	0	0	0	0	0	0	0	0	0	0	0	0	0	6.6588	0	0	0	0	0	0	0	0	0	0	0	0	0	0	0	0	0	0	0	0	0	0	0	0	0	0	0
	SGS_07_003	0	0	0	0	0	0	0	0	0	0	0	0	1.57186	0	0	0	0	0	0	662.38	354.296	0	0	0	0	0	0	0	0	0	0	0	0	0	0	0	0	0	0	0	0	0	0	0	0	0	0	0
	SGS_07_004	0	0	0	0	0	0	0	0	0	0	0	0	0	0	0	0	0	0	0	0	0	0	0	0	0	0	0	0	0	0	0	0	0	0	0	0	0	0	0	0	0	0	0	0	0	0	0	0
	SGS_07_005	0	0	0	0	0	0	0	0	0	0	0	0	0	0	0	0	0	0	0	0	0	0	0	0	0	0	0	0	0	0	0	0	0	0	0	0	0	0	0	0	0	0	0	0	0	0	0	0
	SGS_07_006	0	0	0	0	0	0	68.2885	0	0	3.79381	0	0	36.5831	0	0	0	0	0	0	23.901	71.7029	0	0	0	0	0	0	0	0	0	0	0	0	0	0	0	0	0	0	0	0	0	0	0	0	0	0	0
	SGS_07_009	0	0	0	0	0	0	0	0	0	0	0	0	21.8229	0	0	0	0	0	0	213.865	748.527	0	0	0	0	0	0	0	0	0	0	0	0	0	0	0	0	0	0	0	0	0	0	0	0	0	0	0
	SGS_07_012	0	0	0	0	7.26983	0	0	0	0	1.50012	0	4.50037	5.78619	0	0	0	0	0	0	18.9016	18.9016	0	0	0	0	0	0	0	0	0	0	0	0	0	0	0	0	0	0	0	0	0	0	0	0	0	0	0
	SGS_08_001	0	0	0	0	0	0	0	1.99182	0	0	0	0	9.14611	0	0	0	0	0	0	99.591	199.182	0	0	0	0	0	0	0	0	0	0	0	0	0	0	0	0	0	0	0	0	0	0	0	0	0	0	0
	SGS_08_003	0	0	0	0	0	0	0	0	0	0	0	0	0	0	0	0	0	0	0	37.6138	43.8828	0	0	0	0	0	0	0	0	0	0	0	0	0	0	0	0	0	0	0	0	0	0	0	0	0	0	0
	SGS_08_008	0	0	0	0	0	0	0	0	0	0	0	0	1.34682	0	0	0	0	0	0	0	0	10.153	0	0	0	0	0	0	0	0	0	0	0	0	0	0	0	0	0	0	0	0	0	0	0	0	0	0
	SGS_08_013	0	0	0	0	0	0	0	0	0	0	0	0	0	0	0	0	0	0	0	154.156	143.879	0	0	0	0	0	0	0	0	0	0	0	0	0	0	0	0	0	3.67039	0	0	0	0	0	0	0	0	0
	SGS_08_015	0	0	0	0	0	0	0	0	0	2.56131	0	0	0	0	0	55.1024	0	0	0	0	0	0	0	48.4087	0	0	0	0	0	0	0	0	0	0	0	0	0	0	0	0	0	0	0	0	0	0	0	0
	SGS_08-2_42	0	0	0	0	0	0	0	0	0	0	0	0	0	1.5384	1.99991	0.965688	0	0	0	0	11.9995	0	23.999	23.999	0	0	0	0	0	0	0	0	0	0	0	0	0	0	0	0	0	0	0	0	0	0	0	0
	SGS_09_001	0	0	0	0	0	0	0	0	0	5.84234	27.605	0	0	0	0	0	0	0	18.4034	0	0	0	27.605	46.0084	0	0	0	0	0	0	0	0	0	0	0	0	0	0	0	0	0	0	0	0	0	0	0	0
	SGS_09_003	0	0	0	0	0	0	0	0	0	1.46094	9.20395	0	0.939178	0	0	0	0	0	0	18.4079	0	0	349.75	625.868	0	0	0	0	0	0	0	0	0	0	0	0	0	0	0	0	0	0	0	0	0	0	0	0
	SGS_09_007	0	0	0	0	0	0	0	0	0	1.36412	5.72929	0	0	0	0	0	0	0	0	0	0	0	45.8343	114.586	0	0	0	0	0	0	0	0	0	0	0	0	0	0	0	0	0	0	0	0	0	0	0	0
	SGS_09_009	0	0	0	0	0	0	0	0	0	20.8437	169.937	0	0.788206	0	0	0	0	0	0	108.142	115.866	0	61.7953	139.039	0	0	0	0	0	0	0	0	0	0	0	0	0	0	0	0	0	0	0	0	0	0	0	0
	SGS_09_010	0	4.8043	0	0	0	0	0	0	0	30.0269	252.226	0	0	0	0	0	0	0	0	1531.37	2143.92	0	9.00806	0	0	0	0	0	0	0	0	0	0	0	0	0	0	0	0	0	0	0	0	1.66051	0	0	0	0
	SGS_10_001	0	0	0	0	0	0	0	0	0	0	0	0	0.872017	0	0	0	0	0	0	8.54576	0	0	0	0	0	0	0	0	0	0	0	0	0	0	0	0	0	0	0	0	0	0	0	0	0	0	0	0
	SGS_10_003	0	0	0	0	0	0	0	0	0	0	0	0	2.93732	0	0	0	0	0	0	0	0	0	0	19.1905	0	0	0	0	0	0	0	0	0	0	0	0	0	0	0	0	0	0	0	0	0	0	0	0
	SGS_10_004	0	0	0	0	0	0	0	0	0	0	0	0	0	0	0	0	0	0	0	0	0	7.86419	0	0	0	0	0	0	0	0	0	0	0	0	0	0	0	0	0	0	0	0	0	0	0	0	0	0
	SGS_10_005	0	0	0	0	0	0	0	0	0	0	0	0	2.02806	0	0	0	0	0	0	0	0	0	39.75	59.625	0	0	0	0	0	15.2885	0	0	0	0	0	0	0	0	0	0	0	0	0	0	0	0	0	0
	SGS_11_001	0	0	0	0	0	0	0	0	0	0	0	0	0	0	0	0	179.986	0	0	79.4361	0	0	0	0	0	0	0	0	0	0	0	0	0	0	0	0	0	0	0	0	0	0	0	0	0	0	0	0
	SGS_11_003	0	0	0	0	0	0	0	0	0	0	0	0	0	0	0	0	2.36908	0	0	14.8175	259.306	0	22.2262	29.635	0	0	0	0	0	0	0	0	0	0	0	0	0	0	37.1204	0	0	0	0	19.9941	0	0	0	66.6787
	SGS_11_005	0	0	0	0	0	0	0	0	0	0	0	0	2.08282	0	0	0	0	174.957	0	483.076	598.742	0	666.781	1013.78	0	0	0	0	0	0	0	0	0	0	0	0	0	0	0	0	0	0	0	0	0	0	0	13.6078
	SGS_11_007	0	0	0	0	0	0	0	0	0	0	0	0	0	0	0	0	0	993.717	0	142.97	241.949	0	0	0	0	0	0	0	0	0	0	0	0	0	0	0	0	0	0	0	0	0	0	0	0	0	0	0
	SGS_11_009	0	0	0	0	0	0	0	0	0	0	0	0	0	0	0	74.2362	0	0	0	33.525	78.2249	0	11.175	0	0	0	0	0	0	0	0	0	0	0	0	0	0	0	0	0	0	0	0	0	0	0	0	0
	SGS_12_001	0	0	0	0	397.154	0	0	0	0	0	0	0	79.0256	0	0	0	0	0	0	0	0	0	0	0	0	0	0	0	0	0	0	0	0	0	0	0	0	0	0	0	0	0	0	0	0	0	0	0
	SGS_12_004	0	0	0	0	0	0	0	0	0	0	0	0	0	0	0	0	0	0	0	8.73313	0	0	183.396	296.926	0	0	0	0	0	0	0	0	0	0	0	0	0	0	0	0	0	0	0	0	0	0	0	0
	SGS_12_006	0	0	0	0	0	0	0	0	0	0	0	0	1.662	0	0	0	0	0	0	0	0	0	0	0	0	0	0	0	0	0	0	0	0	0	0	0	0	0	0	0	0	0	0	0	0	0	0	0
	SGS_12_009	0	0	0	0	0	0	0	0	0	0	0	0	0	0	0	0	0	0	0	0	36.6764	0	73.3527	55.0145	0	0	0	0	0	0	0	0	0	0	0	0	0	0	0	0	0	0	0	0	0	0	0	0
	SGS_12-2_15	0	0	0	0	0	0	0	0	0	0	0	0	0	0	0	14.0714	0	0	0	15.2827	38.2066	0	30.5653	76.4133	0	0	0	0	0	0	0	0	0	0	0	0	0	0	0	0	0	0	0	0	0	0	0	0
	SGS_13_002	0	0	0	0	0	0	0	0	0	0	0	0	28.7637	0	0	0	0	0	0	0	20.1346	0	0	0	0	0	0	0	0	0	0	0	0	0	0	0	0	0	0	0	0	0	0	0	0	0	0	0
	SGS_14_001	0	0	0	0	0	0	0	0	0	1.36902	0	0	0.880082	0	0	0	0	0	0	0	8.62481	0	0	0	0	0	0	0	0	0	0	0	0	0	0	0	0	0	0	0	0	0	0	0	0	0	0	0
	SGS_14_003	0	0	0	0	0	0	0	0	0	0	0	0	0	0	0	0	0	0	0	0	162.073	0	0	0	0	0	0	0	0	0	0	0	0	0	0	0	0	0	0	0	0	0	0	0	0	0	0	81.0366
	SGS_14_005	0	0	0	0	0	0	0	0	0	0	0	0	0	0	0	0	0	0	0	0	0	0	0	16.6133	0	0	0	0	0	0	0	0	0	0	0	0	0	0	0	0	0	0	0	0	0	0	0	0
	SGS_14-1_48	0	0	0	0	0	0	0	0	0	0	0	0	0	0	0	10.5829	0	0	0	0	12.3523	0	12.3523	61.7615	0	0	0	0	0	0	0	0	0	0	0	0	0	0	0	0	0	0	0	0	0	0	0	0
	SGS_14-1_53	0	0	0	0	0	0	0	0	0	0	0	0	0	5.35111	1.53584	13.0136	0	0	0	0	27.6451	0	46.0752	92.1503	0	0	0	0	0	0	0	0	0	0	0	0	0	0	0	0	0	0	0	0	0	0	0	0
	SGS_14-1_N14	0	0	0	0	0	0	0	0	0	0	0	0	2.48	0	0	19.0597	0	0	0	0	48.6079	0	16.2026	32.4053	0	0	0	0	0	0	0	0	0	0	0	0	0	0	0	0	0	0	0	0	0	0	0	0
	SGS_14-1-F	0	0	0	0	0	0	0	0	0	0	0	0	0	0	0	15.5946	0	0	0	6.9794	0	0	6.9794	27.9176	0	0	0	0	0	0	0	0	0	0	0	0	0	0	0	0	0	0	0	0	0	0	0	0
	SGS_14-1-J	0	0	0	0	0	0	0	0	0	0	0	0	0	0	0	18.3428	0	0	0	0	0	0	19.5041	39.0082	0	0	0	0	0	0	0	0	0	0	0	0	0	0	0	0	0	0	0	0	0	0	0	19.5041
	SGS_14-1-K	0	0	0	0	0	0	0	0	0	0	0	0	0	0	0	5.4843	0	0	0	0	0	0	37.9158	113.747	0	0	0	0	0	0	0	0	0	0	0	0	0	0	0	0	0	0	0	0	0	0	0	0
	SGS_14-2_89	0	0	0	0	0	0	0	0	0	0	0	0	0	0	0	21.8388	0	0	0	0	0	0	11.2985	67.7909	0	0	0	0	0	0	0	0	0	0	0	0	0	0	0	0	0	0	0	0	0	5.49232	0	0
	SGS_15_001	0	0	0	0	0	0	0	0	0	5.81783	46.6484	0	0	0	0	0	0	0	0	159.937	213.25	0	26.6562	73.3047	0	0	0	0	0	0	0	0	0	0	0	0	0	0	0	0	0	0	0	0	0	0	0	0
	SGS_16_001	0	0	0	0	0	0	0	0	0	0	18.2979	0	5.60139	0	0	0	0	0	0	0	9.14894	0	0	36.5958	0	0	0	0	0	0	0	0	0	0	0	0	0	0	0	0	0	0	0	0	0	0	0	0
	SGS_17_001	0	0	0	0	0	0	0	0	0	0	0	0	0	0	0	0	0	0	0	0	0	0	32.5486	65.0971	0	0	0	0	0	0	0	0	0	0	0	0	0	0	0	0	0	0	0	0	0	0	0	0
	SGS_17_003	0	0	0	0	0	0	0	0	0	0	0	3.14788	1.34909	0	0	0	72.1558	0	0	0	6.61055	0	26.4422	13.2211	0	1.3772	0	0	5.60859	0	0	10.1701	1.3772	2.44835	0	0	0	0	0	0	0	0	0	2.10336	0	0	0	0
	SGS_17_005	0	0.505656	0	0	0	0	0	0	0	0	0	0	0	0	0	0	0	75.8484	0	7.58484	83.4333	0	0	0	0	9.48105	0	0	6.48487	0	0	52.5104	6.3207	2.52828	0	0	0	0	0	0	0	0	0	4.73394	0	0	310.978	0
	SGS_18-1_36	0	0	0	0	0	0	0	0	0	0	0	0	1.17075	0	0	28.0788	0	0	0	34.42	0	0	22.9467	22.9467	0	0	0	0	0	0	0	0	0	0	0	0	0	0	0	0	0	0	0	0	0	0	0	0
	SGS_18-1-D	0	0	0	0	0	0	0	0	0	0	0	0	0	0	0	0	0	0	0	0	0	0	0	0	0	0	0	0	0	0	6.89851	0	0	0	0	3.25259	0	0	0	0	0	0	0	3.06113	0	0	0	10.3478
	SGS_18-1-G	0	0	0	0	0	0	0	0	0	0	0	0	1.63117	0	0	1.00854	0	0	0	0	0	0	15.9854	15.9854	0	0	0	0	0	0	0	0	0	0	0	0	0	0	0	0	0	0	0	0	0	0	0	127.883
	SGS_18-1-J	0	0	0	0	0	0	0	0	0	0	0	0	3.27732	0	0	4.76367	0	0	0	0	16.0589	0	16.0589	0	0	0	0	0	0	0	0	0	0	0	0	0	0	0	0	0	0	0	0	0	0	0	0	0
	SGS_19-1_101	0	0	0	0	0	0	0	0	0	0	0	0	1.19246	0	0	5.4208	0	0	0	11.6861	11.6861	0	116.861	81.8029	0	0	0	0	0	0	0	0	0	0	0	0	0	0	0	0	0	0	0	0	0	0.811537	0	0
	SGS_19-1_42	0	0	0	0	0	0	0	0	0	0	0	0	0.782102	0	0	0	0	0	0	7.6646	7.6646	11.7917	76.646	84.3106	0	0	0	0	0	0	0	0	0	0	0	0	0	0	0	0	0	0	0	0	0	0	0	0
	SGS_19-1_46	0	0	0	0	0	0	0	0	0	0	0	0	0	0	0	72.8056	0	14.9238	0	0	20.8933	0	10.4466	10.4466	0	0	0	0	0	0	0	0	0	0	0	0	0	0	0	0	0	0	0	0	0	0	0	0
	SGS_19-1_57	0	0	0	0	0	0	0	0	0	0	0	0	0	0	0	72.5734	0	0	0	22.3975	22.3975	0	67.1924	33.5962	0	0	0	0	0	0	0	0	0	0	0	0	0	0	0	0	0	0	0	0	0	0	0	0
	SGS_22_001	0	0	0	0	0	0	0	0	0	0	0	0	0	0	0	0	0	0	0	55.953	13.9883	0	27.9765	13.9883	0	0	0	0	0	0	0	0	0	0	0	0	0	0	0	0	0	0	0	0	0	0	0	0
	SGS_23_001	0	0	0	0	0	0	0	0	0	0	0	0	0	0	0	0	0	0	0	0	0	0	22.3871	33.5807	0	0	0	0	0	0	0	0	0	0	0	0	0	0	0	0	0	0	0	0	0	0	0	0
	SGS_25_001	0	0	0	0	0	0	0	0	0	0	0	0	0	0	0	0	0	0	0	0	0	0	0	0	0	0	0	0	0	0	0	0	0	0	0	0	0	0	0	0	0	0	0	0	0	0	0	0
	SGS_26_001	0	0	0	0	0	0	0	0	0	0	0	0	0	0	0	0	0	0	0	0	0	0	0	0	0	0	0	0	0	0	0	0	0	0	0	0	0	0	0	0	0	0	0	0	0	0	0	0
	SGS_27_001	0	0	0	0	0	0	0	0	0	0	0	0	0	0	0	46.4511	0	0	0	0	0	0	180.662	234.861	0	0	0	0	0	0	0	0	0	0	0	0	0	0	0	0	0	0	0	0	0	0	0	0
	SGS_27-1-F	0	0	0	0	0	0	0	0	0	0	0	0	2.25087	0	0	0	0	0	0	0	0	0	0	0	0	0	0	0	0	0	0	0	0	0	0	0	0	0	0	0	0	0	0	0	0	0	0	0
	SGS_29-2_20	0	0	0	0	0	0	0	0	0	0	0	0	0	0	0	26.4565	0	0	0	0	37.7091	0	12.5697	37.7091	0	0	0	0	0	0	0	0	0	0	0	0	0	0	0	0	0	0	0	0	0	0	0	0
	SGS_30-1_45	0	0	0	0	0	0	0	0	0	0	0	0	1.172	0	0	52.2134	0	0	0	0	0	0	45.9424	126.342	0	0	0	0	0	0	0	0	0	0	0	0	0	0	0	0	0	0	0	0	0	1.59522	0	0
	SGS_303-01-A	0	0	0	0	74.1633	0	0	0	0	0	0	0	0	0	0	0	0	0	0	666.121	1016.71	0	0	0	0	0	0	0	0	0	0	0	0	0	0	0	0	0	0	0	0	0	0	0	0	0	0	0
	SGS_303-01-E	0	0	0	0	0	0	0	0	0	0	0	0	0	0	0	0	0	0	0	73.8381	92.2976	0	0	0	0	0	0	0	0	0	0	0	0	0	0	0	0	0	0	0	0	0	0	7.69147	0	0	0	0
	SGS_303-01-G	0	0	0	0	0	0	0	0	0	0	0	0	0	0	0	46.5503	0	0	0	0	0	9.99298	0	64.9543	0	0	0	0	0	0	0	0	0	0	0	0	0	0	0	0	0	0.866058	0	0	0	0	0	0
	SGS_33-1-G	0	0	0	0	0	0	0	0	0	0	0	0	0	0	0	0	0	0	0	0	20.5383	0	0	0	0	0	0	0	0	0	0	0	0	0	0	0	0	0	0	0	0	0	0	0	0	0	0	0
	SGS_336-01-A	0	0	0	0	40.3336	0	0	0	0	0	0	0	0	0	0	0	0	0	0	0	0	0	0	0	0	0	0	0	0	0	0	0	0	0	0	0	0	0	0	0	0	0	0	0	0	0	0	0
	SGS_336-01-E	0	0	0	0	0	0	0	0	0	0	0	2.57787	0	0	0	0	0	0	0	0	0	16.657	0	0	0	0	0	0	0	0	0	0	0	0	0	0	0	0	0	0	0	0	0	0	0	0	0	0
	SGS_336-01-G	0	0	0	0	0	0	0	0	0	0	0	0	0	0	0	0	0	0	0	8.7763	0	0	0	0	0	0	0	0	0	0	0	0	0	0	0	0	0	0	0	0	0	0	0	0	0	0	0	0
	SGS_336-01-H	0	0	0	0	0	0	0	0	0	0	0	0	0	0	0	0	4.81307	0	0	0	0	0	20.1616	60.4849	0	0	0	0	0	0	0	0	0	0	0	0	0	0	0	0	0	0	0	0	0	0	0	0
	SGS_336-01-I	0	0	0	0	0	0	0	0	0	0	0	0	1.34164	0	0	4.21128	0	0	0	0	52.5922	0	0	39.4442	0	0	0	0	0	0	0	0	0	0	0	0	0	0	0	0	0	0	0	0	0	0	0	0
	SGS_350-01-A	0	0	0	0	0	0	0	0	0	0	29.48	2.33968	0	0	0	0	0	0	0	19.6533	0	0	0	0	0	0	0	0	0	0	0	0	0	0	0	0	0	0	0	0	0	0	0	21.3407	0	0	0	0
	SGS_350-01-B	0	0	0	0	0	0	0	0	0	0	0	0	0	0	0	0	0	0	0	93.8682	344.183	0	0	0	0	0	0	0	0	0	0	0	0	0	0	0	0	0	0	0	0	0	0	6.51863	0	0	0	0
	SGS_350-01-D	0	0	0	0	0	0	0	0	0	0	0	0	1.47686	0	0	0	0	0	0	0	0	0	0	0	0	3.01525	0	0	9.59398	0	0	0	0	0	0	0	0	0	0	0	0	0	0	0	0	0	0	0
	SGS_350-01-E	0	0	0	0	0	0	2.49085	0	0	0	0	0	2.49085	0	0	0	0	0	0	0	61.0259	9.38861	85.4363	24.4104	0	20.342	0	0	13.8035	0	0	9.38861	12.7137	6.78066	0	0	0	0	0	0	0	0	0	0	0	0	0	0
	SGS_350-02-G	0	0	0	0	0	0	0	0	0	0	0	0	0	0	0	0	0	0	0	0	0	0	0	0	0	0	0	0	0	0	0	0	0	0	0	0	0	0	0	0	0	0	0	0	0	0	0	0
	SGS_357-01-I	0	0	0	0	0	0	0	0	0	0	0	0	0	0	0	0	0	0	0	0	0	0	51.6679	34.4453	0	0	0	0	0	0	0	0	9.98413	0	0	0	0	0	0	0	0	0	0	0	0	0	0	0
	SGS_357-02-B	0	0	0	0	15.7412	0	0	0	0	0	0	0	1.04406	0	0	0	0	0	0	20.4635	0	0	0	0	0.682118	0	0	0	0	0	0	0	0	0	0	0	0	0	0	0	0	0	0	0	0	0	0	0
	SGS_357-02-C	0	0	0	0	0	0	0	0	0	0	0	0	5.8294	0	0	0	0	0	0	28.564	38.0854	0	0	0	0	0	0	0	0	0	0	0	0	0	0	0	0	0	0	0	0	0	0	3.69061	0	0	0	0
	SGS_357-02-D	0	0	0	0	0	0	0	0	0	0	0	0	0	0	0	0.516566	0	0	0	21.8335	65.5005	0	10.9168	65.5005	0	0	0	0	0	0	0	0	0	0	0	0	0	0	0	0	0	0	0	1.01081	0	0	0	0
	SGS_357-02-E	0	0	0	0	0	0	0	0	0	0	0	0	0	0	0	0	0	0	0	0	59.7916	0	145.208	68.3333	0	0	0	0	0	0	0	0	6.18961	0	0	0	0	0	0	0	0	0	0	0	0	0	0	0
	SGS_357-02-F	0	0	0	0	0	0	0	0	0	0	0	0	0.927225	0	0	0	0	0	0	0	118.128	0	54.5208	99.9548	0	0	0	0	0	0	0	0	22.717	0	0	0	0	0	0	0	0	0	0	0	0	0	0	0
	SGS_362-01-F	0	0	0	0	0	0	0	0	0	0	0	0	4.98623	0	0	0	0	0	0	114.019	65.1535	0	0	0	0	0	0	0	0	0	0	0	0	0	0	0	0	0	0	0	0	0	0	14.931	0	0	0	0
	SGS_369-01-B	0	0	0	0	0	311.545	0	0	0	0	83.0788	9.89033	0	0	0	0	0	0	0	51.9242	62.3091	0	20.7697	0	0	0	0	0	0	0	0	0	0	0	0	0	1.38465	0	0	0	0	0	0	4.28287	0	0	0	0
	SGS_369-01-D	0	0	0	0	0	39.623	0	0	0	0	71.3214	59.4345	0	0	0	0	0	0	0	71.3214	427.928	0	0	213.964	0	0	0	0	0	0	71.3214	0	0	0	0	0	0	0	0	0	0	0	0	41.6446	0	0	0	0
	SGS_369-01-E	0	0	0	0	0	0	0	0	0	0	0	0	0	0	0	11.4137	0	0	0	0	20.5186	0	0	10.2593	0	0	0	0	0	0	0	0	0	0	0	0	0	0	0	0	0	0	0	0.47061	0	0	0	0
	SGS_369-01-F	0	0	0	0	0	0	0	0	0	0	0	0	0	0	0	55.6666	0	0	0	0	0	0	8.63404	43.1702	0	0	0	0	0	0	0	0	0	0	0	0	0	0	0	0	0	0	0	0	0	0	0	0
	SGS_369-01-G	0	0	0	0	0	0	0	0	0	8.93635	78.8186	0	0	0	0	14.8538	0	0	0	0	0	0	22.5196	78.8186	0	0	0	0	0	0	0	0	0	0	0	0	0	0	0	0	0	0	0	0	0	0	0	0
	SGS_37-2_18	0	0	0	0	0	0	0	0	0	0	0	0	0	0	0	9.78753	0	0	0	0	0	0	91.2238	237.182	0	0	0	0	0	0	0	0	0	0	0	0	0	0	0	0	0	0	0	0	0	0	0	0
	SGS_37-2_25	0	0	0	0	0	0	0	0	0	0	0	0	1.14618	0	0	10.3685	0	0	0	0	0	0	112.326	89.8606	0	0	0	0	0	0	0	0	0	0	0	0	0	0	0	0	0	0	0	0	0	0	0	0
	SGS_37-2_30	0	0	0	0	0	0	0	0	0	0	0	0	0	0	0	8.89955	0	0	0	0	13.0253	0	0	117.227	0	0	0	0.868352	0	0	0	0	0	0	0	0	0	0	0	0	0	0	0	0	0	0	0	0
	SGS_37-2_38	0	0	0	0	0	0	0	0	0	0	0	0	1.05323	0	0	6.22163	0	0	0	0	10.3217	0	30.965	92.8949	0	0	0	0.68811	0	0	0	0	0	0	0	0	0	0	0	0	0	0	0	0	0	0	0	0
	SGS_37-2_55	0	0	0	0	0	0	0	0	0	0	0	0	1.08232	0	0	11.6159	0	0	0	0	21.2135	0	53.0337	31.8202	0	0	0	0.707116	0	0	0	0	0	0	0	0	0	0	0	0	0	0	0	0	0	0	0	0
	SGS_370-01-G	0	0	0	0	0	0	0	0	0	0	0	0	0	0	0	0	0	0	0	0	0	0	0	0	0	0	0	0	0	0	0	0	0	0	0	0	0	0	0	0	0	0	0	0	0	0	0	0
	SGS_378-01-H	0	0	0	0	0	0	0	0	0	0	0	0	0	0	0	6.75836	0	0	0	8.75871	17.5174	0	0	8.75871	0	0	0	0	0	0	0	0	0	0	0	0	0	0	0	0	0	0	0	0	0	0	0	0
	SGS_389-01-A	0	0	0	0	91.4474	0	0	0	0	0	59.4408	14.1526	0	0	0	0	0	0	0	1129.38	2199.31	0	0	0	0	0	0	0	0	0	0	0	0	0	0	0	0	0	0	0	0	0	0	0	0	0	0	59.4408
	SGS_389-01-C	0	0	0	0	0	0	0	0	0	0	19.4339	13.8813	0	0	0	0	0	0	0	165.188	233.206	0	0	68.0185	0	0	0	0	0	0	0	0	0	0	0	0	0	0	0	0	0	0	0	52.7583	0	0	0	0
	SGS_389-01-D	0	0	0	0	0	0	0	0	0	0	15.5857	0	0	0	0	0	0	0	0	0	0	0	31.1714	0	0	0	0	0	0	0	0	0	0	0	0	0	0	0	0	0	0	0	0	23.4101	0	0	0	0
	SGS_389-01-E	0	0	0	0	0	0	0	0	0	0	0	0	0	0	0	0	0	0	0	0	0	0	55.862	130.345	0	0	0	0	0	0	0	0	0	0	0	0	0	0	0	0	0	0	0	0	0	0	0	0
	SGS_389-01-F	0	0	0	0	0	0	0	0	0	0	0	0	0	0	0	0	0	0	0	0	0	0	82.2664	150.822	0	0	0	1.82814	0	0	0	0	0	0	1.90431	0	0	0	0	0	0	0	0	0	0	0	0	0
	SGS_39-2-C	0	0	0	0	0	0	0	0	0	0	0	0	0	0	0	0	0	0	0	7.98918	183.751	0	0	0	0	0	0	0	0	0	0	0	0	0	0	0	0	0	0	0	0	0	0	0	0	0	0	0
	SGS_39-2-F	0	2.09734	0	0	0	0	0	0	0	0	0	0	0	0	0	0	0	0	0	0	94.3805	0	31.4602	18.8761	0	0	0	0	1.186	0	0	0	1.82378	0	0	0	0	0	0	0	0	0	0	0	0	0	0	0
	SGS_39-2-H	0	1.05963	0	0	0	0	0	0	0	0	0	0	0	0	0	0	0	0	0	0	79.4722	0	0	7.94722	0	0	0	0	0	0	0	0	0	0	0	0	0	0	0	0	0	0	0	0	0	0	0	0
	SGS_40-2_21	0	0	0	0	0	0	0	0	0	0	0	0	1.45364	0	0	46.1032	0	0	0	0	14.2456	0	99.7194	28.4913	0	0	0	0.949709	0	0	0	0	0	0	0	0	0	0	0	0	0	0	0	0	0	0	0	0
	SGS_40-2_52	0	0	0	0	0	0	0	0	0	0	0	0	0	0	0	30.194	0	0	0	49.9951	12.4988	0	87.4914	199.98	0	0	0	0	0	0	0	0	0	0	0	0	0	0	0	0	0	0	0	0	0	0	0	0
	SGS_40-2_68	0	1.52533	0	0	0	0	0	0	0	0	0	0	0	0	0	8.98925	0	0	0	45.7599	80.0798	0	148.72	148.72	0	0	0	0	0	0	0	0	0	0	0	0	0	0	0	0	0	0	0	0	0	2.38333	0	0
	SGS_40-2_74	0	0	0	0	0	0	0	0	0	0	0	0	0	0	0	6.1698	0	0	0	0	12.3733	0	197.973	148.48	0	0	0	0	0	0	0	0	0	0	0	0	0	0	0	0	0	0	0	0	0	0	0	0
	SGS_40-2_9	0	0	0	0	0	0	0	0	0	0	0	0	1.50276	0	0	44.5464	0	0	0	44.1811	14.727	0	206.179	220.906	0	0	0	0	0	0	0	0	0	0	0	0	0	0	0	0	7.85442	0	0	0	0	0	0	0
	SGS_40-2_94	0	0	0	0	0	0	0	0	0	0	0	0	0	0	0	7.45552	0	0	0	0	0	0	178.18	233.477	0	0	0	0	0	0	0	0	0	0	0	0	0	0	0	0	0	0	0	0	0	0	0	0
	SGS_406-01-D	0	0	0	0	0	0	0	0	0	0	0	0	0	0	0	0	0	0	0	0	0	0	0	0	0	0	0	0	0	0	0	0	0	0	0	0	0	0	0	0	0	0	0	0	0	0	0	0
	SGS_406-01-E	0	0	0	0	4.87762	0	0	0	1.80139	0	0	0	0	0	0	0	0	18.1169	0	0	6.34091	0	386.795	608.727	0	0	0	0	0	0	0	0	0	0	0	0	0	0	0	0	0	0	0	0	0	0	0	63.4091
	SGS_406-01-F	0	0	0	0	0	0	0	0	0.632649	0	0	0	0	0	0	0	0	13.0145	0	0	0	0	18.2203	36.4406	0	0	0	0	0	0	0	0	0	0	0	0	0	0	0	0	0	0	0	0	0	0	0	9.11014
	SGS_406-01-G	0	0	0	0	0	0	0	0	0	0	0	0	0	0	0	47.5371	0	0	0	0	0	0	0	0	0	0	0	0	0	0	0	0	0	0	0	0	0	0	0	0	0	0	0	0	0	0	0	0
	SGS_406-01-H	0	0	0	0	0	0	0	0	0	0	0	0	0	0	0	76.2433	0	0	0	0	0	0	9.96875	19.9375	0	0	0	0	0	0	0	0	0	0	0	0	0	0	0	0	0	0	0	0	0	0.692274	0	0
	SGS_412-01-G	0	0	0	0	0	0	0	0	0	0	0	0	0	0	0	34.2862	0	0	0	0	0	0	0	0	0	0	0	0	0	0	0	0	0	0	0	0	0	0	0	0	0	0	0	0	0	0	0	0
	SGS_418-01-G	0	0	0	0	0	0	0	0	0	0	0	0	0	0	0	0	0	0	0	15.4175	92.5052	0	0	30.8351	0	0	0	1.02784	0	0	0	0	0	0	0	0	0	0	0	0	0	0	0	0	0	0	0	0
	SGS_42-2-H	0	0	0	0	0	0	0	0	0	0	0	0	0	0	0	0	0	0	0	0	0	0	44.4538	88.9075	0	0	0	0	0	0	0	0	0	0	0	0	0	0	0	0	0	0	0	0	0	0	0	0
	SGS_420-01-A	0	0	0	0	0	0	0	0	0	0	0	0	0	0	0	0	0	0	0	0	0	0	0	46.4788	0	0	0	0	0	0	0	0	0	0	0	0	0	0	0	0	0	0	0	0	0	0	0	23.2394
	SGS_420-01-D	0	0	0	0	0	0	0	0	0	0	0	0	0	0	0	0	0	0	0	68.8779	68.8779	0	0	0	0	0	0	0	0	0	0	0	0	0	0	0	0	0	0	0	0	0	0	0	0	0	0	0
	SGS_420-01-E	0	0	0	0	0	0	0	0	0	0	0	0	0	0	0	0	0	0	0	0	10.9968	0	54.9842	21.9937	0	0	0	0	0	0	0	0	0	0	0	0	0	0	0	0	0	0	0	0	0	0	0	0
	SGS_420-01-F	0	0	0	0	0	0	0	0	0	0	0	0	0	0	0	0	0	0	0	0	13.0215	0	52.0859	13.0215	0	0	0	0	0	0	0	0	0	0	0	0	0	0	0	0	0	0	0	0	0	0	0	0
	SGS_420-01-G	0	0	0	0	0	0	0	0	0	0	0	0	6.48975	0	0	0	0	0	0	0	0	0	10.5999	31.7998	0	0	0	0	0	0	0	0	0	0	0	0	0	0	0	0	0	0	0	0	0	2.20832	0	0
	SGS_422-01-G	0	0	0	0	0	0	0	0	0	0	0	0	1.3509	0	0	4.05288	0	0	0	0	0	0	86.052	19.8582	0	0	0	0	0	0	0	0	0	0	0	0	0	0	0	0	0	0	0	0	0	1.83872	0	6.61939
	SGS_427-01-A	0	0	0	0	0	0	0	0	0	0	0	0	0	0	0	0	0	5.53081	184.115	0	0	0	0	0	0	0	0	0	0	0	0	0	0	0	0	0	0	0	0	0	0	0	0	0	23.2294	0	0	0
	SGS_427-01-E	0	0	0	0	0	0	0	0	0	8.19833	14.757	0	0	0	137.732	0	0	0	7.56769	14.757	0	0	0	0	0	0	0	0	0	0	0	0	0	0	0	0	0	0	0	0	0	0	0	0	44.271	0	0	0
	SGS_427-01-F	0	0	0	0	0	0	0	0	0	0	0	0	0	0	0	0	0	0	0	0	0	0	0	79.8269	0	0	0	0	0	0	0	0	0	0	0	0	0	0	0	0	0	0	0	0	0	0	0	0
	SGS_427-01-G	0	0	0	0	0	0	0	0	0	0	0	0	1.16073	0	0	0	0	0	0	0	11.3752	0	0	0	0	0	0	0	0	0	0	0	0	0	0	0	0	0	0	0	0	0	0	0	0	0	0	0
	SGS_43-2-I	0	0	0	0	0	0	0	0	0	0	0	0	0	0	0	20.1428	0	0	0	10.4716	0	0	10.4716	20.9431	0	0	0	0	0	0	0	0	0	0	0	0	0	0	0	0	0	0	0	0	0	0	0	0
	SGS_441-01-A	0	0	0	0	0	0	0	0	0	0	0	0	0	0	0	0	0	0	0	0	0	0	0	0	0	0	0	0	0	0	0	0	0	0	0	0	0	0	0	0	0	0	0	2.99067	0	0	0	0
	SGS_441-01-D	0	0	0	0	0	0	0	0	0	0	0	0	0	0	37.2	0	0	0	0	37.2	0	0	37.2	24.8	0	0	0	0	0	0	0	0	0	0	0	0	0	0	0	0	0	0	0	4.95039	0	0	0	0
	SGS_441-01-F	0	1.62824	0	0	0	0	0	0	0	0	0	0	0	0	20.353	0	0	0	0	24.4237	0	0	36.6355	36.6355	0	0	0	0	0	0	0	0	0	0	0	0	0	0	0	0	0	0	0	2.25108	0	0	0	0
	SGS_441-01-G	0	0	0	0	0	0	0	0	0	0	0	0	0	0	0	0	0	0	0	0	0	0	13.7509	27.5018	0	0	0	0	0	0	0	0	0	0	0	0	0	0	0	0	0	0	0	0	0	0	0	0
	SGS_441-01-H	0	0	0	0	0	0	0	0	0	0	0	0	0	0	0	0	0	0	0	0	0	0	8.19117	0	0	0	0	0	0	0	0	0	0	0	0	0	0	0	0	0	0	0	0	0.944573	0	0	0	0
	SGS_441-01-I	0	0	0	0	0	0	0	0	0	0	0	0	0	0	0	0	0	0	0	0	0	0	46.2278	30.8185	0	0	0	0	0	0	0	0	0	0	0	0	0	0	0	0	0	0	0	0	0	0	0	0
	SGS_45-2_28	0	0	0	0	0	0	0	0	0	0	0	0	0.546954	0.687199	0	0.862743	0	0	0	0	24.1207	0	18.7605	8.04023	0	0	0.478585	0	0	0	0	0	0	0	0	0	0	0	0	0	0	0	0	0	0	0	0	0
	SGS_45-2_38	0	0	0	0	0	0	0	0	0	0	0	0	0	0	0	2.38429	0	0	0	0	9.26999	0	9.26999	101.97	0	0	0	0	0	0	0	0	0	0	0	0	0	0	0	0	0	0	0	0	0	0.643749	0	0
	SGS_45-2-A	0	0	0	0	0	0	0	0	0	0	0	0	252.8	0	0	0	0	0	0	0	61.936	0	0	0	0	0	0	0	0	0	0	0	0	0	0	0	0	0	0	0	0	0	0	0	0	0	0	0
	SGS_45-2-C	0	0	0	0	0	0	0	0	0	0	0	0	2.5622	0	0	0	0	0	0	12.5548	6.27738	0	0	0	0	0	0	0	0	0	0	0	0	0	0	0	0	0	0	0	0	0	0	0.951118	0	0	0	0
	SGS_45-2-F	0	0	0	0	0	0	0	0	0	0	0	0	0	0	0	35.4339	0	0	0	0	0	0	12.1972	0	0	0	0	0	0	0	0	0	0	0	0	0	0	0	0	0	0	0	0	0	0	0	0	0
	SGS_45-2-I	0	0	0	0	0	0	0	0	0	0	0	0	1.79198	0	0	0.346242	0	0	0	0	0	0	17.5614	0	0	0	0	0	0	0	0	0	0	0	0	0	0	0	0	0	0	0	0	0	0	0	0	0
	SGS_47-1-H	0	0	0	0	0	0	0	0	0	0	0	0	2.09354	0	3.41944	26.4181	0	0	0	0	20.5167	7.89102	20.5167	20.5167	0	0	0	0	0	0	0	0	0	0	0	0	0	0	0	0	0	0	0	0	0	0	0	0
	SGS_47-2-C	0	0	0	0	0	0	0	0	0.465609	0	0	0	6.89862	0	0	0	4.4666	26.3402	0	49.1684	30.7302	0	12.2921	67.6065	0.409736	0	0	0	0	0	0	0	0	0	0	0	0	0	0	0	0	0	0	0	0	0	0	0
	SGS_47-2-E	0	0	0	0	0	0	0	0	0	0	0	0	0	0	0	6.47939	0	0	0	0	0	0	34.3629	68.7258	0	0	0	0	0	0	0	0	0	0	0	0	0	0	0	0	0	0	0	0	0	0	0	17.1815
	SGS_47-2-H	0	0	0	0	0	0	0	0	0	0	0	0	1.0764	0	5.27434	16.2791	0	0	0	0	21.0974	0	10.5487	0	0	0	0	0	0	0	0	0	0	0	0	0	0	0	0	0	0	0	0	0	0	0	0	0
	SGS_47-2-I	0	0	0	0	0	0	0	0	0	0	0	0	3.40608	0	0	19.199	0	0	0	33.3796	0	0	0	16.6898	0	0	0	0	0	0	0	0	0	0	0	0	0	0	0	0	0	0	0	0	0	0	0	0
	SGS_47-2-J	0	0	0	0	0	0	0	0	0	0	0	0	0	0	0	48.0619	0	0	0	0	18.2227	0	9.11134	0	0	0	0	0	0	0	0	0	0	0	0	0	0	0	0	0	0	0	0	0	0	0	0	0
[truncated: 339 more columns]
