# Supplementary material for: Antibiotic-driven intestinal dysbiosis in pediatric short bowel syndrome is associated with persistently altered microbiome functions and gut-derived bloodstream infections
Source: Gut Microbes. 2021 Jul 15;13(1):1940792. doi: 10.1080/19490976.2021.1940792 (PMC8284144; doi:10.1080/19490976.2021.1940792)
Supplement: Supplemental Material [file KGMI_A_1940792_SM0926.zip › Supplementary information/Supplementary Data Table 6.xlsx]

## Sheet: Sheet1
	BSI isolate	Date of Isolation
	SGS_01_E_coli	2014-07-30 09:13:44
	SGS_01_K_pneumoniae_1	2015-03-04 00:33:23
	SGS_01_K_pneumoniae_2	2015-10-26 05:29:00
	SGS_07_E_coli	2014-09-19 21:13:22
	SGS_07_E_faecalis_1	2014-09-19 21:13:22
	SGS_007_E_faecalis_2	2015-06-07 04:36:35
	SGS_07_K_oxytoca	2014-07-18 22:07:50
	SGS_07_K_pneumoniae_1	2014-07-18 22:07:50
	SGS_07_K_pneumoniae_2	2015-06-06 09:41:48
	SGS_08_E_faecalis	2018-11-27
	SGS_11_K_oxytoca	2015-06-15 22:22:02
	SGS_26_S_epidermidis_1	2017-09-05
	SGS_26_S_epidermidis_2	2017-09-03
