# Supplementary material for: Antibiotic-driven intestinal dysbiosis in pediatric short bowel syndrome is associated with persistently altered microbiome functions and gut-derived bloodstream infections
Source: Gut Microbes. 2021 Jul 15;13(1):1940792. doi: 10.1080/19490976.2021.1940792 (PMC8284144; doi:10.1080/19490976.2021.1940792)
Supplement: Supplemental Material [file KGMI_A_1940792_SM0926.zip › Supplementary information/Supplementary Data Table 7.xlsx]

## Sheet: Sheet1
	Isolate 1	Source	Date of Isolation	Isolate 2	Source	Date of collection	SNPs
	SGS_007_E_faecalis_2	BSI	2015-06-07 04:36:00	SGS_07_001	Stool	2014-10-24	3
	SGS_007_E_faecalis_2	BSI	2015-06-07 04:36:00	SGS_07_002	Stool	2014-07-18	3
	SGS_007_E_faecalis_2	BSI	2015-06-07 04:36:00	SGS_07_005	Stool	2015-07-07	6
	SGS_007_E_faecalis_2	BSI	2015-06-07 04:36:00	SGS_07_014	Stool	2017-07-14	11
	SGS_01_E_coli	BSI	2014-07-30 09:13:44	SGS_01_005	Stool	2015-05-08	14749
	SGS_01_E_coli	BSI	2014-07-30 09:13:44	SGS_01_007	Stool	2015-10-27	14487
	SGS_01_K_pneumoniae_1	BSI	2015-03-04 00:33:23	SGS_01_005	Stool	2015-05-08	16171
	SGS_01_K_pneumoniae_1	BSI	2015-03-04 00:33:23	SGS_01_007	Stool	2015-10-27	4084
	SGS_01_K_pneumoniae_1	BSI	2015-03-04 00:33:23	SGS_01_K_pneumoniae_2	BSI	2015-10-26 05:29:00	11216
	SGS_01_K_pneumoniae_2	BSI	2015-10-26 05:29:00	SGS_01_005	Stool	2015-05-08	16107
	SGS_01_K_pneumoniae_2	BSI	2015-10-26 05:29:00	SGS_01_007	Stool	2015-10-27	128
	SGS_07_E_coli	BSI	2014-09-19 21:13:22	SGS_07_001	Stool	2014-10-24	insufficient coverage
	SGS_07_E_coli	BSI	2014-09-19 21:13:22	SGS_07_002	Stool	2014-07-18	insufficient coverage
	SGS_07_E_coli	BSI	2014-09-19 21:13:22	SGS_07_005	Stool	2015-07-07	insufficient coverage
	SGS_07_E_coli	BSI	2014-09-19 21:13:22	SGS_07_014	Stool	2017-07-14	insufficient coverage
	SGS_07_E_faecalis_1	BSI	2014-09-19 21:13:22	SGS_007_E_faecalis_2	BSI	2015-06-07 04:36:00	3
	SGS_07_E_faecalis_1	BSI	2014-09-19 21:13:22	SGS_07_001	Stool	2014-10-24	1
	SGS_07_E_faecalis_1	BSI	2014-09-19 21:13:22	SGS_07_002	Stool	2014-07-18	2
	SGS_07_E_faecalis_1	BSI	2014-09-19 21:13:22	SGS_07_005	Stool	2015-07-07	1
	SGS_07_E_faecalis_1	BSI	2014-09-19 21:13:22	SGS_07_014	Stool	2017-07-14	6
	SGS_07_K_oxytoca	BSI	2014-07-18 22:07:50	SGS_07_001	Stool	2014-10-24	insufficient coverage
	SGS_07_K_oxytoca	BSI	2014-07-18 22:07:50	SGS_07_002	Stool	2014-07-18	insufficient coverage
	SGS_07_K_oxytoca	BSI	2014-07-18 22:07:50	SGS_07_005	Stool	2015-07-07	insufficient coverage
	SGS_07_K_oxytoca	BSI	2014-07-18 22:07:50	SGS_07_014	Stool	2017-07-14	insufficient coverage
	SGS_07_K_pneumoniae_1	BSI	2014-07-18 22:07:50	SGS_07_001	Stool	2014-10-24	insufficient coverage
	SGS_07_K_pneumoniae_1	BSI	2014-07-18 22:07:50	SGS_07_002	Stool	2014-07-18	insufficient coverage
	SGS_07_K_pneumoniae_1	BSI	2014-07-18 22:07:50	SGS_07_005	Stool	2015-07-07	101027
	SGS_07_K_pneumoniae_1	BSI	2014-07-18 22:07:50	SGS_07_014	Stool	2017-07-14	insufficient coverage
	SGS_07_K_pneumoniae_1	BSI	2014-07-18 22:07:50	SGS_07_K_pneumoniae_2	BSI	2015-06-06 09:41:48	5671
	SGS_07_K_pneumoniae_2	BSI	2015-06-06 09:41:48	SGS_07_001	Stool	2014-10-24	insufficient coverage
	SGS_07_K_pneumoniae_2	BSI	2015-06-06 09:41:48	SGS_07_002	Stool	2014-07-18	insufficient coverage
	SGS_07_K_pneumoniae_2	BSI	2015-06-06 09:41:48	SGS_07_005	Stool	2015-07-07	8806
	SGS_07_K_pneumoniae_2	BSI	2015-06-06 09:41:48	SGS_07_014	Stool	2017-07-14	insufficient coverage
	SGS_08_E_faecalis	BSI	2018-11-27	SGS_08_015	Stool	2017-05-16	8617
	SGS_11_K_oxytoca	BSI	2015-06-15 22:22:02	SGS_11_007	Stool	2016-05-12	8729
	SGS_26_S_epidermidis_1	BSI	2017-09-05	SGS_26_001	Stool	2019-06-27	364
	SGS_26_S_epidermidis_1	BSI	2017-09-05	SGS_26_S_epidermidis_2	BSI	2017-09-03	4
	SGS_26_S_epidermidis_2	BSI	2017-09-03	SGS_26_001	Stool	2019-06-27	738
